# Supplementary material for: Capsular Polysaccharide Production in Bacteria of the Mycoplasma Genus: A Huge Diversity of Pathways and Synthases for So‐Called Minimal Bacteria
Source: Mol Microbiol. 2024 Oct 30;122(6):866–78. doi: 10.1111/mmi.15325 (PMC11658790; doi:10.1111/mmi.15325)
Supplement: Supplementary file 3 — Table S1. [file MMI-122-866-s005.xlsx]

## Sheet: Model & studied species
Table S1 List and description (hosts, strains, genomes and enzymes involved in polysaccharide synthase dependent pathway) of Mycoplasma species studied or used as models.
For each species, synthase proteins and enzymes involved in UDP-sugar synthesis are indicated. Synthases are described using the number of transmembrane helices predicted by TMHMM2.0 and DeepTMHMM and the DxD, ED and QxxRW motifs (BscA motif names) (Gaurivaud et al. 2016). Position of TMH are shown in Figure S8.
Mycoplasma species and subspecies	CPS		Hosts	Strains	Genomes			Synthases						Enzymes involved in precursors (UDP-sugar) synthesis
	Structure	References for polysaccharides secretion and biosynthesis pathway			Bioproject	assembly level	assembly number or accession number	accession number	number of TMH (TMHMM2.0)	number of TMH (deepTMHMM)	Motif DxD	Motif ED	Motif QxxRW	UTP glucose-1P uridylyltransferase galU	UDP-glucose 4 epimerase GalE	UDP-galactopyranose mutase Glf
Mycoplasma mycoides subsp. mycoides	β 1,6 galactofuranose	Bertin et al., 2013	Cattle	PG1	PRJNA10616	complete	GCA_000011445.1	CAE76760.1	4	3	DAD	HD	QrmRW	CAE76762.1	CAE77587.1	CAE77593.1 / CAE77586.1
Mycoplasma mycoides subsp. capri	β 1,6 galactofuranose	Bertin et al., 2015	Goat	95010	PRJEA50391	complete	GCA_000253075.1	CBW54549.1	4	3	DAD	HD	QrmRW	CBW53835.1 /CBW54547.1	CBW54550.1	CBW54551.1
								CBW53832.1	4	3	DAD	HD	QrmRW
Mycoplasma mycoides subsp. capri	β 1,6 glucopyranose	Bertin et al., 2015	Goat	PG3	PRJNA164791	contigs	GCA_000590435.1	EXU60752.1	7	6	DSD	ED	RqsRW	EXU60167.1	n.d.	n.d.
								EXU60168.1	7	6	DSD	ED	RqgRW
Mycoplasma capricolum subsp. capricolum	β 1,2 glucopyranose	Bertin et al., 2015	Goat	14232	PRJNA164757	contigs	GCA_000731875.1	KEZ20687.1	7	6	DSD	ED	RqcKW	KEZ20686.1	n.d.	n.d.
Mycoplasma capricolum subsp. capripneumoniae	β 1,2 glucopyranose	Bertin et al., 2015	Goat	M1601	PRJNA60247	complete	GCA_000192395.2	AOQ21831.1	7	6	DSD	ED	RqcKW	AOQ21832.1	n.d.	n.d.
Mycoplasma leachii	β 1,2 glucopyranose	Bertin et al., 2015	Cattle	PG50	PRJNA27715	complete	GCA_000183365.1	ADR24180.1	7	6	DSD	ED	RqcKW	ADR24295.1	n.d.	n.d.
Mycoplasma agalactiae	β 1,6 glucopyranose	Gaurivaud et al., 2016	Goat and sheep	14628	PRJNA76359	contigs	GCA_000266865.1	EIN15433.1	7	6	DSD	ED	RqcRW	EIN15406.1	n.d.	n.d.
Mycoplasma feriruminatoris	β 1,6 glucopyranose + β 1,6 galactopyranose	Ambroset et al., 2017	Wild goat	14822	PRJNA576434	complete	GCF_029677685.1	WFQ92340.1	7	6	DSD	ED	RqgRW	WP_008363382.1/WP_278307457.1	WP_008362715.1	WP_008362714.1
								WFQ92977.1	4	5	DAD	HD	QrmRW
Mycoplasma bovigenitalium	β 1,2 glucopyranose + β 1,6 galactofuranose	This study	Cattle	51080	PRJNA164751	contigs	GCA_000367805.1	ENY68771.1	7	6	DSD	ED	RqsKF	ENY69594.1	ENY69933.1	ENY69932.1
								ENY68992.1	4	3	DAD	HD	QrtRW
								WP_051043965.1	4	3	DAD	ED	QrtRW
Mycoplasma bovis	β 1,6 glucopyranose	This study	Cattle	F11436	PRJNA1075496	complete	JBANDN000000000	V5E85_03235	7	6	DSD	ED	RqcRW	V5E85_01455	n.d.	n.d.
Mycoplasma fermentans	β 1,6 glucofuranose	This study	Human	PG18	PRJDA28473	complete	GCA_000209735.1	BAH69904.1	4	3	DAD	DD	QrlRW	BAH69334.1	BAH69907.1	n.d.
Mycoplasma moatsii	Detected but ND	This study	Monkeys	NCTC10158	PRJNA1075496	complete	CP146987	V5E84_00300	7	6	DSD	ED	RqlRI	V5E84_00385	V5E84_00570	V5E84_01275
								V5E84_00290	6	6	DSD	ED	RymRY
								V5E84_00295	6	6	DSD	ED	RymRY
Mycoplasma iowae	β 1,6 glucopyranose	This study	Turkey	695	PRJNA68271	contigs	GCA_000227355.3	WP_004024575.1	7	6	DAD	ED	RimRI	EGZ30930.1 / EGZ31428.1	EGZ30936.1	n.d.
								EGZ31427.1	7	8	DSD	ED	RnyRW
ND: not determined
n.d.: not detected

## Sheet: Genus names in databases
Mycoplasma species
Current names	Alternative genus names (Gupta et al., 2018)
candidatus Mycoplasma girerdii	candidatus Malacoplasma girerdii
Mycoplasma moatsii	Mesomycoplasma moatsii
Mycoplasma iowae	Malacoplasma iowae
Mycoplasma penetrans	Malacoplasma penetrans
Mycoplasma agalactiae	Mycoplasmopsis agalactiae
Mycoplasma bovis	Mycoplasmopsis bovis
Mycoplasma feriruminatoris	Mycoplasma feriruminatoris
Mycoplasma iowae	Malacoplasma iowae
Mycoplasma mycoides subsp. capri	Mycoplasma mycoides subsp. capri
Mycoplasma equigenitalium	Mycoplasmopsis equigenitalium
Mycoplasma miroungigenitalium	Mycoplasma miroungigenitalium
Mycoplasma zalophidermidis	Mycoplasma zalophidermidis
Mycoplasma primatum	Mycoplasmopsis primatum
Mycoplasma bovigenitalium	Mycoplasmopsis bovigenitalium
Mycoplasma leachii	Mycoplasma leachii
Mycoplasma capricolum subsp. capricolum	Mycoplasma capricolum subsp. capricolum
Mycoplasma capricolum subsp. capripneumoniae	Mycoplasma capricolum subsp. capripneumoniae
Mycoplasma mucosicanis	Mycoplasmopsis mucosicanis
Mycoplasma felifaucium	Mycoplasmopsis felifaucium
Mycoplasma pirum	Mycoplasmoides pirum
Mycoplasma pirum	Mycoplasmoides pirum
Mycoplasma feriruminatoris	Mycoplasma feriruminatoris
Mycoplasma alligatoris	Mycoplasmopsis alligatoris
Mycoplasma crocodyli	Mycoplasma crocodyli
Mycoplasma mycoides subsp. capri	Mycoplasma mycoides subsp. capri
Mycoplasma caviae	Mycoplasmopsis caviae
Mycoplasma mycoides subsp. mycoides	Mycoplasma mycoides subsp. mycoides
Mycoplasma gallinarum	Mycoplasmopsis gallinarum
Mycoplasma fermentans	Mycoplasmopsis fermentans
Mycoplasma alvi	Mycoplasmoides alvi
Mycoplasma elephantis	Mycoplasmopsis elephantis
Mycoplasma californicum	Mycoplasmosis californica
Mycoplasma bovigenitalium	Mycoplasmopsis bovigenitalium

## Sheet: Synthases sequences
Mycoplasma species	Strain	Bioproject	Synthase accession number	Synthase sequence
Mycoplasma agalactiae	14628	PRJNA76359	EIN15433.1	MKKKQNVFIFVIIIWLILCSAIIVPLILKFINLFTVPNNYSLAIKIVIVILLIANALIFCFFWLKSTKDM VFSLTFLFSRKKLTKKFEPIINSSLSDEFKNKRVVLLYCTCDDFHEESLLSSMKQDYLNYETVILDDSKS EEYIKIVDTFAKEHGLRVVRRENKEGFKAGNLNNYLKNNDDYDYFVVLDSDEVIPNDFITQSLKYFQFNN KIGALQAYHINKTKVNGGGNLFQYLLSVSSNVSSLDNHYMRQLYGENSLLGHGMIISKEVYRQTNGFPHI LVEDTSMSAEIKALGYEVVYAPNIVCYEDFPNDYIALKKRQCRWTAGNVQYIKKYAKKNRKSNYRWFERI DLVLNHYSLPLIPVFAVIFLINFLIIGFLGFRISPRELVFVIIW…
Mycoplasma bovis	F11436	PRJNA1075496	V5E85_03235	MKKKQSVFIFVLIIWLILSSAIIVPLIFKFINLFSAENTYSLAVKIIIVIMLSVNALIFC FFWLKSTKNMVFSLVFLFGRKKLAQKFEPIINSELTDEFKNKKVVLLYCTCDDFHEESLS KSMVQYWNNYETVILDDSKSNEYIEKVNEFANKHNLKVVRRENKEGFKAGNLNNFLKHND DFDYFVVLDSDEVIPADFISQSLKYFQFDEKIGALQAYHLNKKGKNLFQYLMSISANAQS LDHHYMRQLYGENSLLGHGMIIRKDVYRQTNGFPQILVEDTSMSAEIKSIGYDIVYAPNI VCYEDFPNDYIALKKRQCRWTAGNVQYIKKYAKKNRKSKYRWFERIDLILNHYSLPLIPV FALLFLINFLIIGFLGFTVSTKELTFAIIWMVF…
Mycoplasma bovigenitalium	51080	PRJNA164751	ENY68771.1	MQNIKKSPFIFIISIIVACFLGAIGGYFVFQIIYQNVINNYGLSKINDVKIIFSIIFFCLNFLIILYFWF NGSYDLFSVLWYIKNRKIIKNLHNKINSIKIEKNKHKIVLAYCTCDDFNENALLCSMKQDYENFRVVILD DSKSQEYIEKIDNFAKKYKNVSVVRRTKKVGFKAGNINNYFLNNKDWDYFVILDSDEVIPSNFITQALKY FYHFKNIGVLQANHRGINALNDFQKTFDTSIISGLTANLTAKNHTSIVTLFGHGAMISKECYESAGGFPH LVSEDNAFSATILAKGYYVYFAPDIICGEEFPTNYLAFKKRQSKFVSGDMQLFSKSVIQNIFKSKISWFL KFDLLNRFSMIYLLVFFGFLFTLFNISIYFLNGDLFFKSKYFTI…
Mycoplasma bovigenitalium	51080	PRJNA164751	ENY68992.1	MQQLVLATRIITYIGIGITTLFTAIFFLQIFYTFFALFIKNKRFNKTNKFNNHCIIIPAH NEAHIIGDLIKSLKAMKYPKQYFKVFVVADNCTDNTAQVALQAGADKVYERFNKQLIGPN FAVHETLLKIKDEFGDFDSFSWFDADNIVDENWLSIMNDAFNDSKKYDYFTSFRDTQNFE DNWISSAYSIEFYRLVSQVATTRSAFRNPHMVGGTGFMVRWSLLEKNNYWGKYQSMVHDT EFSFDALVNGYKGVYVDQAKFYDLQPTDWNISWKQRTRWTVGNYKLGNLINKTLFKNLFF KFEAPQKKLNYLDYIAMLTPSWLFFFTLLIINTTITALNLVLLANNIDNIGVYLGALSLP IMFIYYYLITFIMGLCVIIRQARKIKRFSSWNK…
Mycoplasma mycoides subsp. capri	PG3	PRJNA164791	EXU60168.1	MKKQSLLYKWILVIWFLVSLAITVPLVFKLIKLFSVQGNQALATKIVISILLTINALIFCLFWLKSTKDI VFTFFFILKKKSLLKRYDYIINSELKDEFKNKKVILLYCTCDDFDKDALKKSMNQNYNNYEVVILDDSKK PEYIKRVDEFSKKYNIKVVRRNDRVGYKAGNLNNYLKNNPDYDYFVVLDSDEIIPNNFITDSLKYFQTNK KIGAIQAYHLISKGKNLFQEAVGNSSNIASLSIHVLRNFYGETSLAGHGMMLSKEVYEKTGGFPHLLVED TSMSAEIKKNNYEIVYAPNIVCYEEFPINYIALKKRQGRWTAGNVQYIKKYAKQNRRTKYKWFERVDLRI NHYSLPIVPVISLVFLLNFIILGFLKFNITTNDIAFVIIWCAFL…
Mycoplasma mycoides subsp. capri	PG3	PRJNA164791	EXU60752.1	MKKHSYLYKWILIIWFIISLSITIPLVFKFIHLFNADDSHSLTTKIIIAVLLTINGTIFCLFWLKSTRDL IFSLFFIIKKKSLLKLYHPITKTKLRENFLSKKVVVLYCTCDDFSKDALLRSMNQDYKNYEIVILDDSKK LEQIKEIDEFSNQYNIKVIRRTNRIGYKAGNLNNYLKNNPDYDYFVVLDSDEIIPNNFITESLKYFQFDE KIGAVQAYHAASKGKNLFQYLLGDSNNNTALSFHIMRDIFGETSLLGHGMILSKQAYEKTGGFPHLLVED TSMSAELKKQGFKIAYASNILCYEDFPTNYIALKKRQSRWTAGNVQYIRKYGKQNRKIDYKWFERIDLLL NHYSLPLVPIFGFIFLINFIILGFIDFQARFYETAFIIIWILFL…
Mycoplasma mycoides subsp. capri	95010	PRJEA50391	CBW54549.1	MINQHLNIVTNVFFYITLVIGIIFMLFLSSDWLFFMFSYIKNKKKLIKYQPKKNRAFAIIIPAHNESVVV GKLIDSIKAQKYDGIIDIYLVADNCTDKKKTYNVGVKKEVVVLERFHETLKGGNFAIQHGLRYIRDNNLL DKYDCFCSFDADNLLDENWVYEVNKAYDFYSDIQVVTTYRNSKNYGDNWISSAYAIQFLKESDIINKGRA TLNHSSYINGTGFSFTKKILEQTNWWDFNSLSHDIEFTQWLMLNKIKTGYTEDACFYDEQPIDFKSSWQQ RMRWSVGFKQVWQIYKSKMIKNMFSSKVNKIKLWVNFTMISPVVITLVINLLFWLITSGLMISNYIINFS FNQAITDIQMHKQLFNLIIYIISTPLVIHLIIFINYFLWGFIIV…
Mycoplasma mycoides subsp. capri	95010	PRJEA50391	CBW53832.1	MLNSQLNTTTTVFFYLTLVIGIIFMLLLSSDWLFFMFAYTKNKKKLAKHKPKKNRSFAIVIPAHNESMVV GKLIDSIKAQKYDGVIDIYLVADNCTDNRKTYNVGIEKGITVLERFHSTLKGGNFAIRHGWRYIRDNNLL DKYDCFCSFDADNLLDENWVYEVNKTFDFYNDIEVVTTYRNSKNYADNWISSACSIQFLKESDIINKGRA TLNHSSYINGTGFSFTKKILEQTNWWDFNSLSHDIEFTQWLMLNKIKTGYAPNACFYDEQPIDFKNSWKQ RMRWCVGFKQVWKIYRSEMIKNMFTFKINKIKLWVNFTMIFPAVITLLINLLFWLITSGLMISNYIVNYL NSSLVIIEQANNYLRDLIIYCTTTPIVIFGIIFINYLLWGFIIV…
mycoplasma leachii	PG50	PRJNA27715	ADR24180.1	MKKNSSVYSLIIGFWTICNCLIIASVATSSVMLFIRQSDLKLYNKILIMIVLWINSIILSYFWLNSIKDF VYSLIFIIRKKSILKKYDPIVKSVLTEEFKNKKVVFLYCTCDDFDPNALKKSMFQDHINYEIVILDDSTK LEYISKIDEFSKKHNIKVIRRKNREGFKAGNLNNYLKNNDYDYFVVLDSDEILPNNFISESLKYFQYDQN IGVVQAVHLAAKPNNFYQYLLGLSIDSNSLVTQVMKNFYGSNSLLGHGMMISKECYKKTNGFPHIVAEDI AFAIEVKDAGYKIAYAFNIFCKEEFPNDYISLKKRQCKWTQGNVEYMKKYSKNIKKSSYKWYEKLDIKLS HYSLPIVPMFSLILIINTSLLGFLEYRIDPYRIALLSMSLLFLI…
Mycoplasma capricolum subsp. capricolum	14232	PRJNA164757	KEZ20687.1	MKKKSNVYSLIIGFWTICNCLIIASVVTSSVMLFIRQSDLKLYNKILIVIILWINSIILSYFWLNSIKDF IYSLIFIIRKKSILKKYDPIVRSVLTEEFKNKKVVFLYCTCNDFDPNALKKSMFQDYINYEIVILDDSTK LEYISKIDEFSKKHNIKVIRRKNREGFKAGNLNNYLKNNDYDYFVVLDSDEILPNNFISESLKYFQYDQN IGVVQAVHLAAKPNNFYQYLLGLSIDSNSLVTQVMKNFYGSNSLLGHGMMISKECYKKTNGFPHIVAEDI AFAIEVKDAGYKIAYAFNIFCKEEFPNDYISLKKRQCKWTQGNVEYMKKYSKDIKKSSYKWYEKLDIKLS HYSLPIIPVLSLILIINASLLGFLEYRIDPYRIALLSMSLLFLI…
Mycoplasma mycoides subsp. mycoides	PG1	PRJNA10616	CAE76760.1	MLNSQLNTTTTVFFYITLVIGIIFMLLLSSDWLFFMFAYTKNKKKLAKHKPKKNRSFAIVIPAHNESMVV GKLIDSIKAQKYDGIIDIYLVADNCTDNRKTYNVGIEKGITVLERFHNTLKGGNFAIRHGWRYIRDNNLL DKYDCFCTFDADNLLDENWVYEVNKTFDFYEDIEVVTTYRNSKNYGDNWISSAYSIQFLKESDIINKGRA TLNHSSYINGTGFCITKKIFEQTNWWDFNSLSHDIEFTQWLMLNKIKTGYTEDACFYDEQPIDFKSSWKQ RMRWCVGFKQVWKIYRSKMIKNMFTFKVNKIKLWVNFTMIFPAVITLMINLLFYLITSGLMVSNYIVNYL NSSLVMVEQVNNYLRDLIIYFTTTPLIILGVIFINYLLWGFIVV…
Mycoplasma capricolum subsp. capripneumoniae	M1601	PRJNA60247	AOQ21831.1	MKKKSNVYSLIIGFWTICNCLIIASVLTSSAMLFIRQTDLKLYNKILIVIILWINSIILSYFWLNSIKDF IYSLIFIIRKKSILKKYDPIVKSVLTEEFKNKKVVFLYCTCNDFDPSALKKSMFQDYINYEIVILDDSTK LEYISKIDEFSKKHNIKVIRRKNREGFKAGNLNNYLKNNDYDYFVVLDSDEILPNNFISESLKYFQYDQN IGVVQAVHLAAKPNNFYQYLLGLSIDSNSLVIQVMKNFYGSNSLLGHGMMISKECYKKTNGFPHIVAEDI AFAIEVKDAGYKIAYAFNIFCKEEFPNDYISLKKRQCKWTQGNVEYMKKYSKDIKKSSYKWYEKLDIKLS HYSLPIIPVLSLILIINASLLGFLEYRIDPYRIALLSMSLLFLI…
Mycoplasma feriruminatoris	14822	PRJNA576434	WFQ92977.1	MIINHQLNTATTVFFYLTLVIGIIFMLFLSSDWLFFMFAYIKNK KKLDKYKPKKNRSFAIIIPAHNESSVVGKLIDSIKAQKYDGVIDIYLVADNCNDNKKT YNVGVKKNVVVLQRFHKTLKGGNFAIQHGLRYIRDNNLLDKYDCFCSFDADNLLDQNW VYEVNKAYDFYSDIQVVTTYRNSKNYADNWISSAYSIQFLKESDVINKGRATLNHTSY INGTGFSFTKEILEKTNWWDFNSLSHDIEFTQWLMLNNIKTGYTENACFYDEQPIDFK SSWKQRMRWSVGFKQVWNIYKSRILKQMFSLKANKVKIWANFTMISPVVLTLVINLLF WLITTLLMVSNYEVNYVHNRFIQVAQVQNNFYHLLVYALTTPFVIHLIIFVNYLLWAI …
Mycoplasma feriruminatoris	14822	PRJNA576434	WFQ92340.1	MKKQSLLYKWILIIWFLVSLTITIPLVFKLIKLFSIQNGQALATKIVILVLLVINALIFCLFWLKSTKDLVFTFFFLFKRKSLLKRYDYIINSELSEEFKNKKVFLLYCTCDDFDKEALKKSMKQNYNNYEVVILDDSKKEEYIKQVDDFSKEYNIRVVRRENRIGFKAGNLNNFLKNNTDYDYFVVLDSDEIIPNNFIIESLKYFQSNPKIGALQAFHLISEGKNFFQQAIGNSSNVSSLSIHVLRNLYGETSLAGHGMMLSKEVYEKTGGFPHLLVEDTSISAEVKKNNYEIVYAPNIVCYEEFPVDYIALKKRQGRWTAGNVQYIKKYAKVNRKINYKWFEKIDLRLNHYSLPIIPIISLIFLINFIILGFLKFNITTNDIAFVIIWCIFLFLPLF…
Mycoplasma iowae	695	PRJNA68271	WP_004024575.1	MFNSRARYLNNVFNIVTKIFFIFFSLLLSILFILNAFNVINIIPDYLYIDKNNPWTVLLTNVLFFGLITS IFGFGFLIYKIFLKKHCIKVYSNECMEIINATKLPEILPKVLYIYTCHNDLIESRVLQNKNQSYKNFEIW VSDGSSNQEWKNKIEKFCKDNNINLFQLPKPSVNKADNLNQFLNFYKDDFDYLLIGDADEVFHKNFVEYA IKIFYSNKIKNLAYVTPLNINYRSKGIYPNTTRIIETTAFYWSLFTKNFNLANVSPLAGQSCLISKKSLI LCYKNGKFENVNLEDWYLEARMVEEGNFGIMLPNAPCYFEPDVNVLVHFNRIMRIEDWRVRWWKINNKKI INNFNERFVNWYKNYIGVLFRPIIIFSSIGLLGLVIWLISNYYN…
Mycoplasma iowae	695	PRJNA68271	EGZ31427.1	MAKKQKMYFSNNNIYIYIYIYSWIIILLLWVGLIIFSYWINIYSQWKFTTNTYSPIVCKILLVFNFIFVS SLYCSSIKNFIFTLAYLFFYKRKNSRYVYTVIENKSLDIILKKNPMVFVLYTTCNDFDSIALKKSLYQTY QNCKFFILDDSNDSKYKDEIDKFAYEYNIEVIRRKNRKGFKAGNINNFLMNRNDYDYFVLLDSDEIIPKD YILKVLPYFSNKKVGIVQCNNKCNRQNNYFDYLGSYVHNTQWNTEYVVRHSLGVVNCCGHGATISKKMYL DVGGFPELILEDWALTLNGLKFGYETVYAPEIVCWEEFPTNYLAFKKRNYRWTQGGVQCFSKIGWKLLFF NSCPFFRRLDLLLTQTNYFISIGSLIIVLSTLSILAPMGFRFRY…
Mycoplasma moatsii	NCTC10158	PRJNA1075496	V5E84_00300	MFHLKTRDEYRKKMYWIRLSFQFFTLLFFVVFILNTIYVFNLVNISQSFFKIFLQSSLYAMSGITIINLI IYQVIYIKYKKKLIWEYLEILSKAKVPSKLPKVVYVYTTHNDFMPSRLEQNIRQTYRNIEYWISDGSSNP DNSKLVEEFAKKHKINLFKMNQPSKDKSDNLNAFLNHLYSLNHDFEYIVTSDSDVAFDKKLVECNLRYFY TENQIRLGYVSSMIQDYKTKNFFSNMLRFVENLTLFKKDINKVLRTNYSPNLYSACCLLKKEYLDDMNNF PPGFFEDGYLELNGSKKYWYGLISPLTLSLQKFDENIKKYKTRQLRIIDWIIKYEQSEAFVNINNKFKST YNEYFINLFSGPAILLSLILLPLFILFLVWFWPIFITTLYYWII…
Mycoplasma moatsii	NCTC10159	PRJNA1075497	V5E84_00295	MFQLKSRNSYTKKVFYVRLCASLFFVPYFIFWNILLLIYISNTN IISKSFFDTFNIVFLFVSIGISLFFITFLWFLRKSYIKKIVKDHLEITSRAKLPSKLP KVVYVYTTHNDFMPSRLEQNIRQTYRNIEYWISDGSSNPDNSKLVEEFAKKHKINLFK MNQPSKDKSDNLNAFLNHLYSLNHDFEYIVTSDSDVAFDKNFVEVGIRYFYSEKINRL GYVNSLLIDYNSNNFYNNGMAGWETVPGFLMPILENLDNLRTPHLYGACSITKVSFLK DINNGYFFDIYEDWYTRMNGIKKMWKGLYSPLVVSQQSMEDNVFPTLKRYMRYFSWKA AFFKKNTFYRFNDEYSKSFWNELNSIIFYVFKIFINLFILSSCILLTMISIRSIMFFV …
Mycoplasma moatsii	NCTC10160	PRJNA1075498	V5E84_00290	MFQLKSRNSYTKKVFYVRLCASLFFVPYFIFWNILLLIYISNTN IISKSFFDTFNIVFLFVSIGISLFFITFLWFLRKSYIKKIVKDHLEITSRAKLPSKLP KVVYVYTTHNDFMPSRLEQNIRQTYRNIEYWISDGSSNPDNSKLVEEFAKKHKINLFK MNQPSKDKSDNLNAFLNHLYSLNHDFEYIVTSDSDVAFDKNFVEVGIRYFYSEKINRL GYVNSLLIDYNSNNFYNNGMAGWETVPNFFRTIFNNLDMSSPAHIVGASSIVKRTFLE EVNKGYFFNIFEDWYTRMNGIKIMWTGLHTPLVTSQQSMEDNVFPTFKRYMRYFSWKA AFFKKNTFYRFNDEYSKNFWSEFNPVMFYIFKIFLNLFVFTSFIFLLIHSVKSTIFLF …
Mycoplasma fermentans	PG18	PRJDA28473	BAH69904.1	MVMVYQNVVYIVMPIIVAIFLIFSFQYWFVLFFGLFAKPVKFKTQTQKLKYGIVICARNEEKVIAELVKS IKNSQYDQDKLQTFVIAHNCTDKTAEKARNAGAIVYEYSNSSERTKGYALKKIFEFIEQDYGIQSFDGYH IFDADNIVDSLYFEKMNDAFLHYDKKNVITSFRNTKNFGKSIQTINYGLMFMFHTTIESNARMKFKMSSK ILGSGFLISNEMVKDGWNITIPSDDSDFTVEQISEGKNVKYCDEAMFYDEQPTKFKDMWRQRLRWVFGNR IVWRKRFKSLIKNIFSSKKEDDKKISKSSSIDILFMISPISFIGFLILLLNILLVSLGPIFGANATQMWI DWAISFSISHAIIYLILFVIGIITYARGRKRVQRVPWWKMIISL…
Mycoplasma bovigenitalium	51080	PRJNA164751	WP_051043965.1	MQIFLMWFNISMLIFSLLFLFLNILYFVVGFILRIFKNKKNSLMCTMHKF AILIPARNESSVIANLIKSLKCQNYPSDLFDIYVIADNCTDNTKEIADQQ GAIVIERNDAQNIGKGYTLDYAIKHINQLRRGGGQLSNSLEYDAFIVFDA DNVVDKDFLHYINIEYSKGYKIITSYRMPKNYNSSWVAAISGLMYIRESV FVNRPKKALNISCSISGTGFLVDSNILKDGWKYHLLTEDIQLSSDLVSKG QKIGYAKDAITYDEQPTDLKTFFRQRTRWAKGFLQVFRKYSGKLFLKSFT SISAFDIFSFIFPTSLIFILSFLVNLSFAIFGYSTSNIALGNYAIINLTI GISLTLLTPFVFGLITTLTEYKRIKASFIKKIWYSILFPIAF…
