# Supplementary material for: Capsular Polysaccharide Production in Bacteria of the Mycoplasma Genus: A Huge Diversity of Pathways and Synthases for So‐Called Minimal Bacteria
Source: Mol Microbiol. 2024 Oct 30;122(6):866–78. doi: 10.1111/mmi.15325 (PMC11658790; doi:10.1111/mmi.15325)
Supplement: Supplementary file 4 — Table S2. [file MMI-122-866-s004.xlsx]

## Sheet: All Mycoplasma species
Table S2 List and description (hosts, strains, genomes and enzymes involved in polysaccharide synthase-dependent pathway) of all Mycoplasma species for which a synthase has been predicted from genomic data.
For each species, synthase proteins and enzymes involved in UDP-sugar synthesis are indicated. Synthases are described using the number of transmembrane helices predicted by TMHMM2.0 and DeepTMHMM and the DxD, ED and QxxRW motifs (BscA motif names) (Gaurivaud et al. 2016). Position of TMH are shown in Figure S8.
Mycoplasma species			phylogenetic groups	Hosts	Strains	Genomes			Synthases						Enzymes involved in precursors synthesis
Current names	Cluster from synthases phylogeny (Figure 4)	New genus names (Gupta et al., 2018)				Bioproject	assembly level	assembly number or accession number	accession number	number of TMH (TMHMM2.0)	number of TMH (DeepTMHMM)	Motif DxD	Motif ED	Motif QxxRW	UTP glucose-1P uridylyltransferase galU	UDP-glucose 4 epimerase GalE	UDP-galactopyranose mutase Glf
candidatus Mycoplasma girerdii	M3	candidatus Malacoplasma girerdii	Pneumoniae	Human	VCU_M1	PRJNA196996	complete	GCA_000770195.1	AIV03393.1	7	6	DAD	ED	RllRI	n.d.	n.d.	n.d.
Mycoplasma moatsii		Mesomycoplasma moatsii	Hominis	Monkeys	NCTC10158	PRJNA1075496	complete	CP146987	V5E84_00300	7	6	DSD	ED	RqlRI	V5E84_00385	V5E84_00570	V5E84_01275
	M3								V5E84_00290	6	6	DSD	ED	RymRY
									V5E84_00295	6	6	DSD	ED	RymRY
Mycoplasma iowae	M3	Malacoplasma iowae	Pneumoniae	Turkey	695	PRJNA68271	contigs	GCA_000227355.3	WP_004024575.1	7	6	DAD	ED	RimRI	EGZ30930.1 / EGZ31428.1	EGZ30936.1	ND
Mycoplasma penetrans	M2	Malacoplasma penetrans	Pneumoniae	Human	HF-2	PRJNA176	complete	GCA_000011225.1	BAC44425.1	7	6	DAD	ED	RqfRW	BAC43806.1	n.d.	n.d.
Mycoplasma agalactiae	M2	Mycoplasmopsis agalactiae	Hominis	Goat and sheep	14628	PRJNA76359	contigs	GCA_000266865.1	EIN15433.1	7	6	DSD	ED	RqcRW	EIN15406.1	n.d.	n.d.
Mycoplasma bovis	M2	Mycoplasmopsis bovis	Hominis	Cattle	F11436	PRJNA1075496	complete	JBANDN000000000	V5E85_03235	7	6	DSD	ED	RqcRW	V5E85_01455	n.d.	n.d.
Mycoplasma feriruminatoris	M2	Mycoplasma feriruminatoris	Spiroplasma	Wild goat	L14822	PRJNA576434	complete	GCA_029677685.1	WFQ92340.1	7	6	DSD	ED	RqgRW	WP_008363382.1/WP_278307457.1	WP_008362715.1	WP_008362714.1
Mycoplasma iowae	M2	Malacoplasma iowae	Pneumoniae	Turkey	695	PRJNA68271	contigs	GCA_000227355.2	EGZ31427.1	7	8	DSD	ED	RnyRW	EGZ30930.1 / EGZ31428.1	EGZ30936.1	n.d.
Mycoplasma mycoides subsp. capri	M2	Mycoplasma mycoides subsp. capri	Spiroplasma	Goat	PG3	PRJNA164791	contigs	GCA_000590435.1	EXU60752.1	7	6	DSD	ED	RqsRW	EXU60167.1	n.d.	n.d.
								GCA_000590435.1	EXU60168.1	7	6	DSD	ED	RqgRW
Mycoplasma equigenitalium	M2	Mycoplasmopsis equigenitalium	Hominis	Horse	T37	PRJNA861813	complete	GCA_024498255.1	UUD36799.1	7	8	DSD	ED	RqtKF	UUD37042.1	UUD37220.1	n.d.
Mycoplasma miroungigenitalium	M2	Mycoplasma miroungigenitalium	Hominis	Northern elephant seals	ES2806-GEN	PRJNA630203	complete	GCA_013008635.1	WP_171111006.1	7	6	DSD	ED	RqlKF	WP_171111134.1	n.d.	n.d.
Mycoplasma zalophidermidis	M2	Mycoplasma zalophidermidis	Hominis	California sea lions	CSL9942	PRJNA870594	contigs	GCA_024742155.1	WP_216505629.1	7	6	DSD	ED	RqlKF	WP_246526039.1	WP_258451667.1	n.d.
Mycoplasma primatum	M2	Mycoplasmopsis primatum	Hominis	Monkeys	ATCC 25948	PRJNA223080	contigs	GCA_000702785.1	WP_029513203.1	7	6	DSD	ED	RqgKF	WP_029513631.1	WP_029513752.1	WP_029513516.1
Mycoplasma bovigenitalium	M2	Mycoplasmopsis bovigenitalium	Hominis	Cattle	51080	PRJNA164751	contigs	GCA_000367805.1	ENY68771.1	7	6	DSD	ED	RqsKF	ENY69594.1	ENY69933.1	ENY69932.1
Mycoplasma leachii	M2	Mycoplasma leachii	Spiroplasma	Cattle	PG50	PRJNA27715	complete	GCA_000183365.1	ADR24180.1	7	6	DSD	ED	RqcKW	ADR24295.1	n.d.	n.d.
Mycoplasma capricolum subsp. capricolum	M2	Mycoplasma capricolum subsp. capricolum	Spiroplasma	Goat	14232	PRJNA164757	contigs	GCA_000731875.1	KEZ20687.1	7	6	DSD	ED	RqcKW	KEZ20686.1	n.d.	n.d.
Mycoplasma capricolum subsp. capripneumoniae	M2	Mycoplasma capricolum subsp. capripneumoniae	Spiroplasma	Goat	M1601	PRJNA60247	complete	GCA_000192395.2	AOQ21831.1	7	6	DSD	ED	RqcKW	AOQ21832.1	n.d.	n.d.
Mycoplasma mucosicanis	M2	Mycoplasmopsis mucosicanis	Hominis	Dogs	1642	PRJNA525414	contigs	GCA_006546935.1	WP_170218517.1	7	8	DSD	ED	RhsKW	TQC51602.1	TQC51276.1	n.d.
Mycoplasma felifaucium	M2	Mycoplasmopsis felifaucium	Hominis	Pumas	ATCC 43428	PRJNA223084	contigs	GCA_000687775.1	WP_051590866.1	6	8	DSD	ED	RhsKW	WP_027335083.1	n.d.	n.d.
Mycoplasma pirum	M2	Mycoplasmoides pirum	Pneumoniae	Human	ATCC 25960	PRJNA223091	contigs	GCA_000685905.1	WP_052663068.1	7	8	DSD	ED	RniKW	WP_027123681.1	WP_027124226.1	WP_052663094.1
Mycoplasma pirum	M2	Mycoplasmoides pirum	Pneumoniae	Human	ATCC 25960	PRJNA223091	contigs	GCA_000685905.1	WP_162150122.1	7	6	DSD	ED	YnlKI	WP_027123681.1	WP_027124226.1	WP_052663094.1
Mycoplasma feriruminatoris	M1	Mycoplasma feriruminatoris	Spiroplasma	Wild goat	L14822	PRJNA576434	complete	GCA_029677685.1	WFQ92977.1	4	5	DAD	HD	QrmRW	WP_008363382.1/WP_278307457.1	WP_008362715.1	WP_008362714.1
Mycoplasma alligatoris	M1	Mycoplasmopsis alligatoris	Hominis	Alligators	A21JP2	PRJNA46701	contigs	GCA_000178375.1	EFF41433.1	4	3	DAD	HD	QrmRW	WP_005683645.1	WP_005683604.1	EFF41427.1
Mycoplasma crocodyli	M1	Mycoplasma crocodyli	Hominis	Crocodiles	MP145	PRJNA29021	complete	GCA_000025845.1	ADE19752.1	4	3	DAD	HD	QrmRW	WP_041594072.1	ADE19592.1	ADE19421.1
Mycoplasma mycoides subsp. capri	M1	Mycoplasma mycoides subsp. capri	Spiroplasma	Goat	95010	PRJEA50391	complete	GCA_000253075.1	CBW54549.1	4	3	DAD	HD	QrmRW	CBW53835.1 /CBW54547.1	CBW54550.1	CBW54551.1
								GCA_000253075.1	CBW53832.1	4	3	DAD	HD	QrmRW
Mycoplasma caviae	M1	Mycoplasmopsis caviae	Hominis	Guinea pigs	G122	PRJNA861811	complete	GCA_024498215.1	WP_126118392.1	4	3	DAD	HD	QrtRW	WP_126118495.1	WP_126118320.1	WP_126118393.1
Mycoplasma mycoides subsp. mycoides	M1	Mycoplasma mycoides subsp. mycoides	Spiroplasma	Cattle	PG1	PRJNA10616	complete	GCA_000011445.1	CAE76760.1	4	3	DAD	HD	QrmRW	CAE76762.1	CAE77587.1	CAE77593.1 / CAE77586.1
Mycoplasma gallinarum	M1	Mycoplasmopsis gallinarum	Hominis	Galliforms	DSM 19816	PRJNA221017	contigs	GCA_000621085.1	WP_027332911.1	4	3	DAD	ED	QrlRW	WP_027333022.1	n.d.	n.d.
Mycoplasma fermentans	M1	Mycoplasmopsis fermentans	Hominis	Human	PG18	PRJDA28473	complete	GCA_000209735.1	BAH69904.1	4	3	DAD	DD	QrlRW	BAH69334.1	BAH69907.1	n.d.
Mycoplasma alvi	M1	Mycoplasmoides alvi	Pneumoniae	Cattle	ATCC 29626	PRJNA223077	contigs	GCA_000701785.1	WP_052663867.1	4	5	DSD	HD	QrlRW	WP_033159871.1	WP_033159875.1	WP_033160090.1
Mycoplasma elephantis	M1	Mycoplasmopsis elephantis	Hominis	Elephants	ATCC 51980	PRJNA224116	contigs	NZ_JHXU01000000	WP_027334204.1	4	3	DAD	ED	QrtRW	WP_027334478.1	WP_027334207.1	WP_027334206.1
Mycoplasma californicum	M1	Mycoplasmosis californica	Hominis	Cattle	HAZ106_1	PRJDB1456	complete	GCA_003925935.1	WP_125075606.1	4	5	DAD	ED	QriRW	WP_038562141.1	n.d.	n.d.
Mycoplasma bovigenitalium	M1	Mycoplasmopsis bovigenitalium	Hominis	Cattle	51080	PRJNA164751	contigs	GCA_000367805.1	ENY68992.1	4	3	DAD	HD	QrtRW	ENY69594.1	ENY69933.1	ENY69932.1
									WP_051043965.1	4	3	DAD	ED	QrtRW
n.d. : not detected

## Sheet: Synthases_sequences
Synthases sequences
Mycoplasma species	Strain	Bioproject	Synthase accession number	Synthase sequence
candidatus Mycoplasma girerdii	VCU_M1	PRJNA196996	AIV03393.1	MFQIKARDKINKFNFVKKIVNIFSLLILSVITTSLLFAFLITGNKHLVFINVLFSSLAIPGYFLIQSIWT TLYKDYLWRKTKYEFLEIVHKTKIPEKNNKVVFVYTTHDDFFESRFLQVTKQTYKNIEYWISDGSEKKHN IKRVEEFAKKHNINYFSLGRPSINKGDNLNTFILKSGAKFDYIVIMDADVHVDINFVETSLKLFNSENNK SKKLGYISPCVFNYGSKSLFSNWGRNFFGVFQCLAEQIRFFSPFDRTELFGACAIIKKEMLVDINKNKKP LFSEGCLEDVYTSWFGCKQGWNGVINVLSNCSEMFDRTIFALHKRLLRIYDWTVKYTKENKFKNYQERYE NREMIDFLIVILPIILIFVILVVLPAVSSLFLIFFSETISNIYL…
Mycoplasma agalactiae	14628	PRJNA76359	EIN15433.1	MKKKQNVFIFVIIIWLILCSAIIVPLILKFINLFTVPNNYSLAIKIVIVILLIANALIFCFFWLKSTKDM VFSLTFLFSRKKLTKKFEPIINSSLSDEFKNKRVVLLYCTCDDFHEESLLSSMKQDYLNYETVILDDSKS EEYIKIVDTFAKEHGLRVVRRENKEGFKAGNLNNYLKNNDDYDYFVVLDSDEVIPNDFITQSLKYFQFNN KIGALQAYHINKTKVNGGGNLFQYLLSVSSNVSSLDNHYMRQLYGENSLLGHGMIISKEVYRQTNGFPHI LVEDTSMSAEIKALGYEVVYAPNIVCYEDFPNDYIALKKRQCRWTAGNVQYIKKYAKKNRKSNYRWFERI DLVLNHYSLPLIPVFAVIFLINFLIIGFLGFRISPRELVFVIIW…
Mycoplasma bovis	F11436	PRJNA1075496	V5E85_03235	MKKKQSVFIFVLIIWLILSSAIIVPLIFKFINLFSAENTYSLAVKIIIVIMLSVNALIFC FFWLKSTKNMVFSLVFLFGRKKLAQKFEPIINSELTDEFKNKKVVLLYCTCDDFHEESLS KSMVQYWNNYETVILDDSKSNEYIEKVNEFANKHNLKVVRRENKEGFKAGNLNNFLKHND DFDYFVVLDSDEVIPADFISQSLKYFQFDEKIGALQAYHLNKKGKNLFQYLMSISANAQS LDHHYMRQLYGENSLLGHGMIIRKDVYRQTNGFPQILVEDTSMSAEIKSIGYDIVYAPNI VCYEDFPNDYIALKKRQCRWTAGNVQYIKKYAKKNRKSKYRWFERIDLILNHYSLPLIPV FALLFLINFLIIGFLGFTVSTKELTFAIIWMVF…
Mycoplasma bovigenitalium	51080	PRJNA164751	ENY68771.1	MQNIKKSPFIFIISIIVACFLGAIGGYFVFQIIYQNVINNYGLSKINDVKIIFSIIFFCLNFLIILYFWF NGSYDLFSVLWYIKNRKIIKNLHNKINSIKIEKNKHKIVLAYCTCDDFNENALLCSMKQDYENFRVVILD DSKSQEYIEKIDNFAKKYKNVSVVRRTKKVGFKAGNINNYFLNNKDWDYFVILDSDEVIPSNFITQALKY FYHFKNIGVLQANHRGINALNDFQKTFDTSIISGLTANLTAKNHTSIVTLFGHGAMISKECYESAGGFPH LVSEDNAFSATILAKGYYVYFAPDIICGEEFPTNYLAFKKRQSKFVSGDMQLFSKSVIQNIFKSKISWFL KFDLLNRFSMIYLLVFFGFLFTLFNISIYFLNGDLFFKSKYFTI…
Mycoplasma bovigenitalium	51080	PRJNA164751	ENY68992.1	MQQLVLATRIITYIGIGITTLFTAIFFLQIFYTFFALFIKNKRFNKTNKFNNHCIIIPAH NEAHIIGDLIKSLKAMKYPKQYFKVFVVADNCTDNTAQVALQAGADKVYERFNKQLIGPN FAVHETLLKIKDEFGDFDSFSWFDADNIVDENWLSIMNDAFNDSKKYDYFTSFRDTQNFE DNWISSAYSIEFYRLVSQVATTRSAFRNPHMVGGTGFMVRWSLLEKNNYWGKYQSMVHDT EFSFDALVNGYKGVYVDQAKFYDLQPTDWNISWKQRTRWTVGNYKLGNLINKTLFKNLFF KFEAPQKKLNYLDYIAMLTPSWLFFFTLLIINTTITALNLVLLANNIDNIGVYLGALSLP IMFIYYYLITFIMGLCVIIRQARKIKRFSSWNK…
Mycoplasma caviae	G122	PRJNA861811	WP_126118392.1	MEKLNLSTVIIGYITLGISILFFLIFFLQIAYTFLALFIKNKKFKKTDVYNNHAILIPAHNEGHIIADLV KSLKAMDYPADKFKVFVVADNCTDNTADVAREAGADKVYERFNKELIGPNFAIHETLLKIKDEFGTFDSF SWFDADNIVEKEWLSKMNDAFNHPKKYDYFTSFRDTQNFEDNWISSSYSIEFYRLVSQIATVRSVFKNPH MVGGTGFMVRWEILEKNDYWGKYKSMVHDTEFSFDALSNNYKGIYVDGARFYDLQPTKMSVSWKQRTRWT VGNLKLGHTIWGKIFKNLFFKFEAPQKKLNYLDYIAMLSPAWIWFVVLFIFNTTLTVLNGVLLGFGQVDF WKFLGVLSLPLMFVWYYLSAWFMGLAVIIRQCKKMKRISGWSKF…
Mycoplasma mycoides subsp. capri	PG3	PRJNA164791	EXU60168.1	MKKQSLLYKWILVIWFLVSLAITVPLVFKLIKLFSVQGNQALATKIVISILLTINALIFCLFWLKSTKDI VFTFFFILKKKSLLKRYDYIINSELKDEFKNKKVILLYCTCDDFDKDALKKSMNQNYNNYEVVILDDSKK PEYIKRVDEFSKKYNIKVVRRNDRVGYKAGNLNNYLKNNPDYDYFVVLDSDEIIPNNFITDSLKYFQTNK KIGAIQAYHLISKGKNLFQEAVGNSSNIASLSIHVLRNFYGETSLAGHGMMLSKEVYEKTGGFPHLLVED TSMSAEIKKNNYEIVYAPNIVCYEEFPINYIALKKRQGRWTAGNVQYIKKYAKQNRRTKYKWFERVDLRI NHYSLPIVPVISLVFLLNFIILGFLKFNITTNDIAFVIIWCAFL…
Mycoplasma mycoides subsp. capri	PG3	PRJNA164791	EXU60752.1	MKKHSYLYKWILIIWFIISLSITIPLVFKFIHLFNADDSHSLTTKIIIAVLLTINGTIFCLFWLKSTRDL IFSLFFIIKKKSLLKLYHPITKTKLRENFLSKKVVVLYCTCDDFSKDALLRSMNQDYKNYEIVILDDSKK LEQIKEIDEFSNQYNIKVIRRTNRIGYKAGNLNNYLKNNPDYDYFVVLDSDEIIPNNFITESLKYFQFDE KIGAVQAYHAASKGKNLFQYLLGDSNNNTALSFHIMRDIFGETSLLGHGMILSKQAYEKTGGFPHLLVED TSMSAELKKQGFKIAYASNILCYEDFPTNYIALKKRQSRWTAGNVQYIRKYGKQNRKIDYKWFERIDLLL NHYSLPLVPIFGFIFLINFIILGFIDFQARFYETAFIIIWILFL…
Mycoplasma mycoides subsp. capri	95010	PRJEA50391	CBW54549.1	MINQHLNIVTNVFFYITLVIGIIFMLFLSSDWLFFMFSYIKNKKKLIKYQPKKNRAFAIIIPAHNESVVV GKLIDSIKAQKYDGIIDIYLVADNCTDKKKTYNVGVKKEVVVLERFHETLKGGNFAIQHGLRYIRDNNLL DKYDCFCSFDADNLLDENWVYEVNKAYDFYSDIQVVTTYRNSKNYGDNWISSAYAIQFLKESDIINKGRA TLNHSSYINGTGFSFTKKILEQTNWWDFNSLSHDIEFTQWLMLNKIKTGYTEDACFYDEQPIDFKSSWQQ RMRWSVGFKQVWQIYKSKMIKNMFSSKVNKIKLWVNFTMISPVVITLVINLLFWLITSGLMISNYIINFS FNQAITDIQMHKQLFNLIIYIISTPLVIHLIIFINYFLWGFIIV…
Mycoplasma mycoides subsp. capri	95010	PRJEA50391	CBW53832.1	MLNSQLNTTTTVFFYLTLVIGIIFMLLLSSDWLFFMFAYTKNKKKLAKHKPKKNRSFAIVIPAHNESMVV GKLIDSIKAQKYDGVIDIYLVADNCTDNRKTYNVGIEKGITVLERFHSTLKGGNFAIRHGWRYIRDNNLL DKYDCFCSFDADNLLDENWVYEVNKTFDFYNDIEVVTTYRNSKNYADNWISSACSIQFLKESDIINKGRA TLNHSSYINGTGFSFTKKILEQTNWWDFNSLSHDIEFTQWLMLNKIKTGYAPNACFYDEQPIDFKNSWKQ RMRWCVGFKQVWKIYRSEMIKNMFTFKINKIKLWVNFTMIFPAVITLLINLLFWLITSGLMISNYIVNYL NSSLVIIEQANNYLRDLIIYCTTTPIVIFGIIFINYLLWGFIIV…
mycoplasma leachii	PG50	PRJNA27715	ADR24180.1	MKKNSSVYSLIIGFWTICNCLIIASVATSSVMLFIRQSDLKLYNKILIMIVLWINSIILSYFWLNSIKDF VYSLIFIIRKKSILKKYDPIVKSVLTEEFKNKKVVFLYCTCDDFDPNALKKSMFQDHINYEIVILDDSTK LEYISKIDEFSKKHNIKVIRRKNREGFKAGNLNNYLKNNDYDYFVVLDSDEILPNNFISESLKYFQYDQN IGVVQAVHLAAKPNNFYQYLLGLSIDSNSLVTQVMKNFYGSNSLLGHGMMISKECYKKTNGFPHIVAEDI AFAIEVKDAGYKIAYAFNIFCKEEFPNDYISLKKRQCKWTQGNVEYMKKYSKNIKKSSYKWYEKLDIKLS HYSLPIVPMFSLILIINTSLLGFLEYRIDPYRIALLSMSLLFLI…
Mycoplasma capricolum subsp. capricolum	14232	PRJNA164757	KEZ20687.1	MKKKSNVYSLIIGFWTICNCLIIASVVTSSVMLFIRQSDLKLYNKILIVIILWINSIILSYFWLNSIKDF IYSLIFIIRKKSILKKYDPIVRSVLTEEFKNKKVVFLYCTCNDFDPNALKKSMFQDYINYEIVILDDSTK LEYISKIDEFSKKHNIKVIRRKNREGFKAGNLNNYLKNNDYDYFVVLDSDEILPNNFISESLKYFQYDQN IGVVQAVHLAAKPNNFYQYLLGLSIDSNSLVTQVMKNFYGSNSLLGHGMMISKECYKKTNGFPHIVAEDI AFAIEVKDAGYKIAYAFNIFCKEEFPNDYISLKKRQCKWTQGNVEYMKKYSKDIKKSSYKWYEKLDIKLS HYSLPIIPVLSLILIINASLLGFLEYRIDPYRIALLSMSLLFLI…
Mycoplasma mycoides subsp. mycoides	PG1	PRJNA10616	CAE76760.1	MLNSQLNTTTTVFFYITLVIGIIFMLLLSSDWLFFMFAYTKNKKKLAKHKPKKNRSFAIVIPAHNESMVV GKLIDSIKAQKYDGIIDIYLVADNCTDNRKTYNVGIEKGITVLERFHNTLKGGNFAIRHGWRYIRDNNLL DKYDCFCTFDADNLLDENWVYEVNKTFDFYEDIEVVTTYRNSKNYGDNWISSAYSIQFLKESDIINKGRA TLNHSSYINGTGFCITKKIFEQTNWWDFNSLSHDIEFTQWLMLNKIKTGYTEDACFYDEQPIDFKSSWKQ RMRWCVGFKQVWKIYRSKMIKNMFTFKVNKIKLWVNFTMIFPAVITLMINLLFYLITSGLMVSNYIVNYL NSSLVMVEQVNNYLRDLIIYFTTTPLIILGVIFINYLLWGFIVV…
Mycoplasma capricolum subsp. capripneumoniae	M1601	PRJNA60247	AOQ21831.1	MKKKSNVYSLIIGFWTICNCLIIASVLTSSAMLFIRQTDLKLYNKILIVIILWINSIILSYFWLNSIKDF IYSLIFIIRKKSILKKYDPIVKSVLTEEFKNKKVVFLYCTCNDFDPSALKKSMFQDYINYEIVILDDSTK LEYISKIDEFSKKHNIKVIRRKNREGFKAGNLNNYLKNNDYDYFVVLDSDEILPNNFISESLKYFQYDQN IGVVQAVHLAAKPNNFYQYLLGLSIDSNSLVIQVMKNFYGSNSLLGHGMMISKECYKKTNGFPHIVAEDI AFAIEVKDAGYKIAYAFNIFCKEEFPNDYISLKKRQCKWTQGNVEYMKKYSKDIKKSSYKWYEKLDIKLS HYSLPIIPVLSLILIINASLLGFLEYRIDPYRIALLSMSLLFLI…
Mycoplasma alligatoris	A21JP2	PRJNA46701	EFF41433.1	MELKLAFYIFFWATIGIGLFFFLLYSLEWKYFFNSRKKKNILADYQPKKLRRFAIVIPARNESITLKKLI ESIQKQNYLGTIDIYLVADNCTDNRQTYNIGKEAGINVLERFNNVQKGGNFAIQHALRYIRDNNWLENYD CFCSFDADNLLDKNWVSEINKAYDYYGSDVVTSYRNSKNYADNWISSAYSIQFLKESTVHNKGRSSKQHS AYINGTGFSFTKEVLEQTKWWDFNSLSHDIEFTQWILLNKKKCNYSEDAIFYDEQPIKFKDSWKQRMRWS VGFKQVWNLYKKSLVKMMFKPKLKHFPVMMNILTLFPGIYTFIINILFYVITSVLMFLNYYYNYLTDTSA FAAFNLTQVIIYITTTPFFILLTIYLNLFIQGIIILKRNSKRIN…
Mycoplasma crocodyli	MP145	PRJNA29021	ADE19752.1	MTLFYITNILFWVTFIIGIIFFVIYGLEWIHFFNSRKNINSLNNYTPKKTRNFALIIPARNESVTLSKLI NSMQEQKYDGKIDIYLVADNCTDNRMTYNIGISKGVTVLERFNDIQKGGNFAIQHALRYIRDNNLLDNYD CFCSFDADNLLDKNWVFEVNKAFDFYGSEVVTTYRNSKNYADNWISSAYSIQFIKESSVINKSRNYKRYS AYVNGTGFSFTKKILEQTNWWDFNSLSHDIEFTQWLLLNNVNCAYSENAIFYDEQPIRFKDSWKQRMRWC VGFKQVWNIYKNRLNTALVKKNINKPSLITNYIMISPAIYTLIINISFYLITSISMVLMYFINYTLDPVT YVDYNLFGLILYILLTPFVIIITIYLNLFVQAIIIVKRNWKRIN…
Mycoplasma pirum	ATCC 25960	PRJNA223091	WP_162150122.1	MQSKKANIPYILFFVFWLIFSGLSFWYMIVYQWNHTLLSVNEVVVKIFIVINWIVINFITCIGIKDFITM VTYFFYIKNKPISKFYLKNEKLFDKGQPKVLLLYLTCDDFDSNSLLKSIEQDYDNFKIYILDDSKKDTFK NEINDFCAKYQNINLIRRNNISGFKAGNINNFLMNTKEFFDYFVILDSDEIIPKNFIKECLLYFTNDIGI IQANHKATRTSNFFDKLASNHVLPYWTISMSFKNLYGTTPFYGHGAMISRNCYFDCNGFPEIVTEDIGFL IKSLNKGYKSLFLPHVICEEKFPIDYLAYKKYLNKITQGHIELIKKLGTEIFVKKNFFMKLSLFFDVTSI FINLYSILLLIISFLILGPLNFQYKFQYIIWIFLIFFNFIYLIS…
Mycoplasma pirum	ATCC 25960	PRJNA223091	WP_052663068.1	MKKINAPYILIFVLWGGFTSLSSWYLIVFQWENTFFTLQDIVVKFFLILNWLIINIGFCNGIKDFVILLT YYIYLKPKYKKNYFKQFNHSKLISKLEPKVLLLYTTCNDFDEQSLLQSINQNYSNFCTYILDDSDQEFYK NKIDNFINKNKNINLVRRKDKKGFKAGNINNFLMNTKEEFDYFVLLDSDEIIPNNFIKNCLPYFENNVGI VQANHKATRFSNLFDKLGSKGVLPAWTTFISFKNVYGSVTLNGHGAMIDRKCYYDSMGFPEIVAEDLGFA VNAINKKYKIVFAYDVICEEKFPVDFISFKKRNIKWTQGNFEFIKKFGLKLIINKTNFFKKLDLFLSSTS IFLTVFCFFTIIINFSILYPLGFYYKYSYFLWIFIVFFFLIPLL…
Mycoplasma alvi	ATCC 29626	PRJNA223077	WP_052663867.1	MTNTINTLFIISIVFSLLSFVFNFFEYFLALIGIFKKRAISLRKIDFLPNKKIAVLIAARNEENVIKDIV NSLLNQTYNKNFFHIYLVADNCTDNTAKIVQKIAKKFPNRITVLERFNDKYRGANFAIQYAIKYIRKFIN IYDAYCYFDSDNIVDKHWLKEVVLQLNKGYDVVTSYRNSINFKDNWISASYAIQFIKESNYINASRNRFN MTSWINGTGFCFSEKVLQMSNDWDFNTLSHDIEFTQFLSINNIKCGYANDAIIYDEQPIKFKDSYAQRLR WSKGFFQVFKLYSFKEVKQLFLFWKKENKNIKSIYANLALIFPQVFLFLTSLFLYVLISILLSCVSNNEL CKLIIIPWMFWIYTPIAIFSGLYLTFLVFALAVVIQEKKRIDCK…
Mycoplasma feriruminatoris	14822	PRJNA576434	WFQ92977.1	MIINHQLNTATTVFFYLTLVIGIIFMLFLSSDWLFFMFAYIKNK KKLDKYKPKKNRSFAIIIPAHNESSVVGKLIDSIKAQKYDGVIDIYLVADNCNDNKKT YNVGVKKNVVVLQRFHKTLKGGNFAIQHGLRYIRDNNLLDKYDCFCSFDADNLLDQNW VYEVNKAYDFYSDIQVVTTYRNSKNYADNWISSAYSIQFLKESDVINKGRATLNHTSY INGTGFSFTKEILEKTNWWDFNSLSHDIEFTQWLMLNNIKTGYTENACFYDEQPIDFK SSWKQRMRWSVGFKQVWNIYKSRILKQMFSLKANKVKIWANFTMISPVVLTLVINLLF WLITTLLMVSNYEVNYVHNRFIQVAQVQNNFYHLLVYALTTPFVIHLIIFVNYLLWAI …
Mycoplasma feriruminatoris	14822	PRJNA576434	WFQ92340.1	MKKQSLLYKWILIIWFLVSLTITIPLVFKLIKLFSIQNGQALATKIVILVLLVINALIFCLFWLKSTKDLVFTFFFLFKRKSLLKRYDYIINSELSEEFKNKKVFLLYCTCDDFDKEALKKSMKQNYNNYEVVILDDSKKEEYIKQVDDFSKEYNIRVVRRENRIGFKAGNLNNFLKNNTDYDYFVVLDSDEIIPNNFIIESLKYFQSNPKIGALQAFHLISEGKNFFQQAIGNSSNVSSLSIHVLRNLYGETSLAGHGMMLSKEVYEKTGGFPHLLVEDTSISAEVKKNNYEIVYAPNIVCYEEFPVDYIALKKRQGRWTAGNVQYIKKYAKVNRKINYKWFEKIDLRLNHYSLPIIPIISLIFLINFIILGFLKFNITTNDIAFVIIWCIFLFLPLF…
Mycoplasma iowae	695	PRJNA68271	WP_004024575.1	MFNSRARYLNNVFNIVTKIFFIFFSLLLSILFILNAFNVINIIPDYLYIDKNNPWTVLLTNVLFFGLITS IFGFGFLIYKIFLKKHCIKVYSNECMEIINATKLPEILPKVLYIYTCHNDLIESRVLQNKNQSYKNFEIW VSDGSSNQEWKNKIEKFCKDNNINLFQLPKPSVNKADNLNQFLNFYKDDFDYLLIGDADEVFHKNFVEYA IKIFYSNKIKNLAYVTPLNINYRSKGIYPNTTRIIETTAFYWSLFTKNFNLANVSPLAGQSCLISKKSLI LCYKNGKFENVNLEDWYLEARMVEEGNFGIMLPNAPCYFEPDVNVLVHFNRIMRIEDWRVRWWKINNKKI INNFNERFVNWYKNYIGVLFRPIIIFSSIGLLGLVIWLISNYYN…
Mycoplasma iowae	695	PRJNA68271	EGZ31427.1	MAKKQKMYFSNNNIYIYIYIYSWIIILLLWVGLIIFSYWINIYSQWKFTTNTYSPIVCKILLVFNFIFVS SLYCSSIKNFIFTLAYLFFYKRKNSRYVYTVIENKSLDIILKKNPMVFVLYTTCNDFDSIALKKSLYQTY QNCKFFILDDSNDSKYKDEIDKFAYEYNIEVIRRKNRKGFKAGNINNFLMNRNDYDYFVLLDSDEIIPKD YILKVLPYFSNKKVGIVQCNNKCNRQNNYFDYLGSYVHNTQWNTEYVVRHSLGVVNCCGHGATISKKMYL DVGGFPELILEDWALTLNGLKFGYETVYAPEIVCWEEFPTNYLAFKKRNYRWTQGGVQCFSKIGWKLLFF NSCPFFRRLDLLLTQTNYFISIGSLIIVLSTLSILAPMGFRFRY…
Mycoplasma gallinarum	DSM 19816	PRJNA221017	WP_027332911.1	MQWDTSKLSFTFFWVFLGITLFLFLIAILFHYFKFQYFFYAFFNRKKAQNIFPKAEKQHYFTYLIPARDE SKVIENLLKSIKNQAYDSNKINVVIGVEDLNDPTVKIAKEYNFNIYLRQNFEIKGKGQLVNEMINFANQN NLLTDAFIIMDADNLLDENFTDAMNNAYNQGYEVAVGYRNNKNWNSSWVSACSGLTFSRFSHLENLKRTK NGTTIQLSGTGFYISKKQIEKFGGWNFFTLTEDLELTINMALDNTKCAYVSDAIFYDEQPIKLNDANKQR LRWIKGHNQLFRKYRKSLNEALFKKSQSNKVGCFELKFQAVSFASFILSIIFIIATISLGIWTFYISHLN QKILITIISNLIAILLGLIIYYFSIVIYTALSIYADPRVAMTTK…
Mycoplasma primatum	ATCC 25948	PRJNA223080	WP_029513203.1	MKKLVKQRKVFFISIVLFFMISAFLFYLSSNSIITYFKNENFFNADTWTIVKQISMTILFVINIFIICYF WWLGINDLMQYIIGLFEKRNNLKIINEIHSLPISLTDKKVILAYCTCNDFNEEALLTSSIQNYLNYKVVI LDDSTNKEYIDKINEFVKKYPNIELVRRKTKEGFKAGNINNYFLNKSDYDYLVILDSDEIIPTNFIIESL KYFKYYSNVGIVQANHKGRSTGITNNFQKWFSVSILPSLFKSLWPRNKNGLVNCFGHGAMISKECFDKVG GFPQVVSEDNAFTLKMLYENIFVVFAPNIICQEDFPINLSAFIKRQGKFINGNIEMSKMIVKKRKGNYPK WLKFELFSHVSMIYLTIIFGFIFQFNNVLIFTFNRDFINHNIYI…
Mycoplasma felifaucium	ATCC 43428	PRJNA223084	WP_051590866.1	MSEKTEKTYKTGSLLKKNSLFYWVLLIVWLLLSALFIYIYITKINSFTFAQKDPFNNVIKDTTSRRAAAI IFITLNAIFLMYFWLNGIKDFLYVCWYYLFKKIIYKQYKKVLNTDVSNVNDKVLLVYCCCNDIVEDALSK CINQDYKNYDVVILDDSTKPEEIQKVNNFAKTHSNINIKIVRRSNRKGFKAGNLNHYLMSDECKSKNYKY YVILDSDEIIPRNFIRSALKHFYAYENIGIVQANHIATNNKNFFMDLFHRGVNSHWPVYQTMKHKFGFST MLGHGAMIKAECYDKLDNGFPPMVAEDLCISIELRSKGYLVSFAPEIICQEEYPVDYIAFKKRHSKWTQG NLEFIKKFTKNISKAKMNWFEKMDIFLFTYNLPLTALFSFYIFI…
Mycoplasma penetrans	HF-2	PRJNA176	BAC44425.1	MKNTKNKFINLKKDKKEKYLYNLIWWITILLWILVVILSYYVNIILQWENTNFSYSKIATRILIFFNFIF FSLLFCNNIKEFIQTLYYIFIRKNIRAERVLRNKDYLLNKSKINNLNYVVFIVYCTCNDFDEESITESLK QEYKNCQFFILDDSNKKEYKDQVNKFARKYENVKVIRRKNNKGFKAGNINNFLLKRKDYDFFIILDADEI IPSDFVGKSLMYFEENKELGILQAKNLCTRQTNWFDYIGSYIHNYQWQNQYNVRNSIGMLNLCGHGAMIK RECYEKSGGFPEILLEDWALTFQALKNNFLTAYANNIVCYEKFPSDYISFKKRQFRWTMGGVECFKKIGW KIFFFKAPFFKKIDIFLNQASFFITIFSLLSLVINISILYPLNF…
Mycoplasma moatsii	NCTC10158	PRJNA1075496	V5E84_00300	MFHLKTRDEYRKKMYWIRLSFQFFTLLFFVVFILNTIYVFNLVNISQSFFKIFLQSSLYAMSGITIINLI IYQVIYIKYKKKLIWEYLEILSKAKVPSKLPKVVYVYTTHNDFMPSRLEQNIRQTYRNIEYWISDGSSNP DNSKLVEEFAKKHKINLFKMNQPSKDKSDNLNAFLNHLYSLNHDFEYIVTSDSDVAFDKKLVECNLRYFY TENQIRLGYVSSMIQDYKTKNFFSNMLRFVENLTLFKKDINKVLRTNYSPNLYSACCLLKKEYLDDMNNF PPGFFEDGYLELNGSKKYWYGLISPLTLSLQKFDENIKKYKTRQLRIIDWIIKYEQSEAFVNINNKFKST YNEYFINLFSGPAILLSLILLPLFILFLVWFWPIFITTLYYWII…
Mycoplasma moatsii	NCTC10159	PRJNA1075497	V5E84_00295	MFQLKSRNSYTKKVFYVRLCASLFFVPYFIFWNILLLIYISNTN IISKSFFDTFNIVFLFVSIGISLFFITFLWFLRKSYIKKIVKDHLEITSRAKLPSKLP KVVYVYTTHNDFMPSRLEQNIRQTYRNIEYWISDGSSNPDNSKLVEEFAKKHKINLFK MNQPSKDKSDNLNAFLNHLYSLNHDFEYIVTSDSDVAFDKNFVEVGIRYFYSEKINRL GYVNSLLIDYNSNNFYNNGMAGWETVPGFLMPILENLDNLRTPHLYGACSITKVSFLK DINNGYFFDIYEDWYTRMNGIKKMWKGLYSPLVVSQQSMEDNVFPTLKRYMRYFSWKA AFFKKNTFYRFNDEYSKSFWNELNSIIFYVFKIFINLFILSSCILLTMISIRSIMFFV …
Mycoplasma moatsii	NCTC10160	PRJNA1075498	V5E84_00290	MFQLKSRNSYTKKVFYVRLCASLFFVPYFIFWNILLLIYISNTN IISKSFFDTFNIVFLFVSIGISLFFITFLWFLRKSYIKKIVKDHLEITSRAKLPSKLP KVVYVYTTHNDFMPSRLEQNIRQTYRNIEYWISDGSSNPDNSKLVEEFAKKHKINLFK MNQPSKDKSDNLNAFLNHLYSLNHDFEYIVTSDSDVAFDKNFVEVGIRYFYSEKINRL GYVNSLLIDYNSNNFYNNGMAGWETVPNFFRTIFNNLDMSSPAHIVGASSIVKRTFLE EVNKGYFFNIFEDWYTRMNGIKIMWTGLHTPLVTSQQSMEDNVFPTFKRYMRYFSWKA AFFKKNTFYRFNDEYSKNFWSEFNPVMFYIFKIFLNLFVFTSFIFLLIHSVKSTIFLF …
Mycoplasma fermentans	PG18	PRJDA28473	BAH69904.1	MVMVYQNVVYIVMPIIVAIFLIFSFQYWFVLFFGLFAKPVKFKTQTQKLKYGIVICARNEEKVIAELVKS IKNSQYDQDKLQTFVIAHNCTDKTAEKARNAGAIVYEYSNSSERTKGYALKKIFEFIEQDYGIQSFDGYH IFDADNIVDSLYFEKMNDAFLHYDKKNVITSFRNTKNFGKSIQTINYGLMFMFHTTIESNARMKFKMSSK ILGSGFLISNEMVKDGWNITIPSDDSDFTVEQISEGKNVKYCDEAMFYDEQPTKFKDMWRQRLRWVFGNR IVWRKRFKSLIKNIFSSKKEDDKKISKSSSIDILFMISPISFIGFLILLLNILLVSLGPIFGANATQMWI DWAISFSISHAIIYLILFVIGIITYARGRKRVQRVPWWKMIISL…
Mycoplasma mucosicanis	1642	PRJNA525414	TQC51467.1	MFKDKKNPLMILRKNSSFYWLMIIIWSSLIIMLTYFFVTRISYVSLDIGKKDPFGNIITATKARVVSAKI FLVLNFIFLSYFWLNGVKDTLYVFFYYIFKRKIYKQYKYVLRTDVSNSTDRVLLLYPCCNDFVPNALEKS MQQNYKYFDVVILDDSNDESEKKIVDDFALKHNIKVVRRKDRVGFKAGNLNNYLKSQECLKKQYDYYVIL DSDEIIPNNFIELALKYFYTFSNVGIVQANHISTNNSNFFMGLFHVGVNSHWPVYQSMKNYYGFSTMLGH GAMIKAECYNMLNEGFPNLVAEDLCISIELRSLGYYVVFAPNIICQEEYPIDYIAFKKRHSKWTQGNLEF IKKFTGKIIKSKMSWFEKLDIFLFTYNLPLTAIFAFNIFINIMI…
Mycoplasma equigenitalium	T37	PRJNA861813	UUD36799.1	MQTKIISKSKKLTKKPTAYLIAVLIFLCLSSLYLYFAINNVIDLLWNFNSYTSNQKIKTCAIVIFIFLAS ICQFYFWYIGIVDFVFWLFFWINRSKNAKLIRKIAKTTVSLDHARVLLLYCTCDDFNEEALIKSMQQNYL NYKTVILDDSKTQKFKDKIDLFKIKYPNVKVIRRETNIGYKAANINNYLKTRSDYDYFVLLDSDEIIPSN FITSCLKYFNYFTNVGVVQANHKGKGGVNDFQKLFSYFILPSLSINLVTKNEYGIVSLFGHGAMVSRQCY ESTKNGFPELISEDNAFTIQALNNNFFVYFAPNIICEEDFPVNYFAFKKRQTKFINGNLQFNSLILKKEY NIKAPAWQRWNFLTQIGLVYLTIILGFLFLISTTVLVCLKSNNY…
Mycoplasma miroungigenitalium	ES2806-GEN	PRJNA630203	WP_171111006.1	MKLTDENNIKYKSHILDRKKYFILSIILRILVFAGSLSLGWLIVYKLSNYNTLIADLPSDWRLIVLFVFV MLLNIFTIDLFATFLMKFFLGLAFSLSFRKTKNKIRKIDVASMADAKIALLYPTKDDFSPEAVLESINQS YKNIHFFILDDSKKPKYISMIDSFIQQNQHLNITVIRRKIKKGFKAGNINNFLLSYKNEFDYYVWLDSDE KLCFDFVERCLQYFYYYSNLGIVQGNHKSDSPQTQFQNLLSRCIPWKLPIINEYYNFIGHSFLYGHGAMI SNDALSAMDFKIPEIVIEDIATSIVAKSNKYQTIFASELVNTEEFPISFNAFYVRQLKFVGGDHDLWFRV LIRKIGRHNNIFSMFQILSNISLSNILFLVFNLLILIFQIVSNV…
Mycoplasma zalophidermidis	CSL9942	PRJNA870594	WP_216505629.1	MKLTDENNIQYKSYRLNRKKHFILSIILRILVFASSLSLSWLIVYKLANYNALISDLPSDWRLIVLFSFL MLLNIFTIDLFATFLMRFFLGLAFFLSFRKTKNKIRKIDVTSVADAKIALLYPTKDDFSSEAVLESINQS YKNIHFFILDDSKKSKYISMIDSFIQQNQHLNITVIRREIKKGFKAGNINNFLSLYKNQFDYYVWLDSDE KLCFDFVERCLQYFYYYSNLGIVQGNHKSDTPQTQFQNLLSRCIPWKLPIINEYYNFIGHSFLYGHGAMI SNETLSTMDFKIPEIVIEDIATSIVAKSNKFQTIFASELVNTEEFPVSFNAFRVRQLKFVSGDHDLWFRV FIRKIGRHNNIFSMFQILSNISLSNVLFLVFNLLILIFQIISNV…
Mycoplasma elephantis	ATCC 51980	PRJNA224116	WP_027334204.1+WP_027334205.1	MLENLILSSNIINWISLGICILFFLIFFLQIVYTFLPLFIKNKKFEHTNK YNNHCIIIPAHNEAHIISDLITSLKSMNYPKDKFKVFVVADNCTDNTAEV ARQGGADKVYERFNKELIGPNFAVHETLLKIKEEFGNIFDSFSWFDADNI VDKNWLSKMNDAFNHPKKYDYFTSFRDTQNFEDNWISSSYSIEFYRLVSQ IATARSFFKNPHMVGGTGFMVRWSLLEKNNYWGKYTSMVHDTEFSYYALL NNYKGIYVDEAHFYDLQPTNWNISWKQRTRWTVGNYKLNKSIKWSIFKNL FFKIEWPQKKLNYLDFIAMLFPASFWFILLLIINIASSITNGLIYFGFNL HNTYYLLGFLSIFSMFLFYYLTSFFMGLAVIIRQSKKMKQIS…
Mycoplasma californicum	HAZ106_1	PRJDB1456	WP_125075606.1	MLNFLWYFNLILGISLFVFSIPQFLYFIVGFFLHIFKRKKVVYECKNHKFAILIPARNEEIVIKNLIDSL NKQNYPRELFEIFVIADNCTDKTKNVSLEAKANVIEIFNTELIGKSYALDYAIKKISNMSQNMEKPYDAY IVFDADNVVDKDFLKYMNIEYSKGYKVVTSYRTAKNFNSSLIAGISGLLFVRESIFLQRPRKTLKLNCSI SGTGFLVDAKLLNNEWKYNLLTEDIELSTDMVIKGIKCGYAKDAITYDEQPEDIKTFYKQRIRWAKGFLQ VFGKYSCGLLSKFIRSLSAIDFFTFIFPLTGLIVLGLLVNLTFMTVGYISNDINLGNAGLFEIIKTIVII YLISFFMLFTTTILEWNKLKAPFYKKILYIFISPLAVFIYAIIF…
Mycoplasma bovigenitalium	51080	PRJNA164751	WP_051043965.1	MQIFLMWFNISMLIFSLLFLFLNILYFVVGFILRIFKNKKNSLMCTMHKF AILIPARNESSVIANLIKSLKCQNYPSDLFDIYVIADNCTDNTKEIADQQ GAIVIERNDAQNIGKGYTLDYAIKHINQLRRGGGQLSNSLEYDAFIVFDA DNVVDKDFLHYINIEYSKGYKIITSYRMPKNYNSSWVAAISGLMYIRESV FVNRPKKALNISCSISGTGFLVDSNILKDGWKYHLLTEDIQLSSDLVSKG QKIGYAKDAITYDEQPTDLKTFFRQRTRWAKGFLQVFRKYSGKLFLKSFT SISAFDIFSFIFPTSLIFILSFLVNLSFAIFGYSTSNIALGNYAIINLTI GISLTLLTPFVFGLITTLTEYKRIKASFIKKIWYSILFPIAF…
