# Supplementary material for: Capsular Polysaccharide Production in Bacteria of the Mycoplasma Genus: A Huge Diversity of Pathways and Synthases for So‐Called Minimal Bacteria
Source: Mol Microbiol. 2024 Oct 30;122(6):866–78. doi: 10.1111/mmi.15325 (PMC11658790; doi:10.1111/mmi.15325)
Supplement: Supplementary file 5 — Table S3. [file MMI-122-866-s002.xlsx]

## Sheet: Feuil1
Table S3 List of the bacterial characterized GT2 extracted from the cazy database (http://www.cazy.org/GT2_characterized.html). Proteins with obsolete or invalid accession number were removed from the listing. Genebak and uniprot accession numbers are indicated as well as the enzyme classification (EC).
	Bacteria
GenBank	Protein Name	EC#	Organism		Uniprot
ACV90435.1	poly-β-1,6-N-acetylglucosamine synthase (PgaC)	2.4.1.-	Acinetobacter baumannii S1		C8YYH7
AAT46092.1	poly-β-1,6-N-acetylglucosamine synthase (PgaC;AagC)	2.4.1.-	Actinobacillus pleuropneumoniae IA1		A8UZH7
AAR97320.1	poly-β-1,6-N-acetylglucosamine synthase (PgaC;AagC)	2.4.1.-	Aggregatibacter actinomycetemcomitans CU1000		Q5VJB2
ABQ02267.1	poly-β-1,6-N-acetylglucosamine synthase (PgaC)	2.4.1.-	Aggregatibacter actinomycetemcomitans HK1651		A5HJW9
AAD20440.2	UDP-Glc: β-1,3-glucan (curdlan) synthase (CrdS)	2.4.1.34	Agrobacterium sp. ATCC 31749		Q9X2V0
AAC41436.1	cellulose synthase (CelA)	2.4.1.12	Agrobacterium tumefaciens		Q44418
BAF89814.1	UDP-GlcNAc: [chitooligosaccharide] β-1,4-N-acetylglucosaminyltransferase (NodC;AZC_3816)	2.4.1.-	Azorhizobium caulinodans ORS 571		Q07755
CAJ97416.1	UDP-Glc: [wall teichoic acid] polyribitol phosphate acid β-glucosyltransferase (TarQ; BSUW23_17465)	2.4.1.-	Bacillus spizizenii str. W23		B7ZDM7
CAB14063.1	UDP-Glc: (sublancin 168) S-β-glucosyltransferase / sublancin S-glycosyltransferase (SunS; YolJ; BSU21450)	2.4.1.-	Bacillus subtilis subsp. subtilis str. 168		A0A6M3ZIB3
EEM68351.1	[inverting] UDP-Glc: glycocin S/O-β-glucosyltransferase (ThusS; bthur0009_56280)	2.4.1.-	Bacillus thuringiensis serovar andalousiensis BGSC 4AW1		C3GCL5
CAH07088.1	UDP-Gal: [CPSA] bactoprenol-PP-AADGal β-1,3-galactosyltransferase (WcfQ;BF1375)	2.4.1.-	Bacteroides fragilis NCTC 9343		Q5LFK5
CAH09973.1	GDP-L-Fuc: [O-glycan] glucoside α-1,4-L-fucosyltransferase (BF4306; BF9343_4192)	2.4.1.-	Bacteroides fragilis NCTC 9343		Q5L7H9
AAK00157.1	β-N-acetylglucosaminyltransferase (NodC)	2.4.1.-	Bradyrhizobium sp. WM9		Q9AQ23
ABX18163.1	poly-β-1,6-N-acetylglucoamine synthase (PgaC;Bmul_4484;BMULJ_04026)	2.4.1.-	Burkholderia multivorans ATCC 17616		A0A0H3KKW3
AAK91724.1	UDP-Gal : GA2 β-1,3-galactosyltransferase (CgtB)	2.4.1.-	Campylobacter jejuni ATCC 43438		Q93MQ1
AAM90646.1	UDP-GalNAc: Gb3 β-1,3-N-acetylgalactosaminyltransferase (CgtE;ORF7)	2.4.1.-	Campylobacter jejuni LIO87		Q8KWR0
AAF31770.1	UDP-Gal: GM2 β-1,3-galactosyltransferase (CgtB)	2.4.1.-	Campylobacter jejuni OH4384		Q9K2V8
CAB73383.1	UDP-Glc: β-1,3-glucosyltransferase (PglI;WlaD;Cj1128c)	2.4.1.-	Campylobacter jejuni subsp. jejuni NCTC 11168 = ATCC 700819		O52906
CAB73394.1	UDP-Gal: GM2 β-1,3-galactosyltransferase (WlaN;CgtB;Cj1139c)	2.4.1.-	Campylobacter jejuni subsp. jejuni NCTC 11168 = ATCC 700819		Q0P9B5
AAK24398.1	holdfast β-N-acetylglucosaminyltransferase (HfsG;CC2427)	2.4.1.-	Caulobacter vibrioides CB15		Q9A5M0
ABA79509.1	cellulose synthase subunit A (BcsA;RSP_0333)	2.4.1.12	Cereibacter sphaeroides 2.4.1		Q3J125
AAM73205.1	chlorobactene β-glucosyltransferase (CruC; CT1987)	2.4.1.-	Chlorobaculum tepidum TLS		Q8KB11
QIY79925.1	UDP-Gal: β-1,3-galactosyltransferase (Cvb3GalT; FOB43_12340)	2.4.1.-	Chromobacterium violaceum FDAARGOS_635
CAD56668.1	BcsA	2.4.1.12	Citrobacter sp. Fec2		Q7X246
ASO85436.1	UDP-Glc: β-1,4-glucan synthase / cellulose synthase (BcsA; AKN41_3848)	2.4.1.12	Escherichia coli GE3		P37652
APK80341.1	β-1,3-galactosyltransferase RG51_10200	2.4.1.-	Escherichia coli H10
APK80337.1	α-1,2-L-rhamnosyltransferase (RG51_10180)	2.4.1.-	Escherichia coli H10
BAC00523.1	chondroitin polymerase (KfoC; K4CP)	2.4.1.226	Escherichia coli K4		Q8L0V4
BAC00523.1	chondroitin polymerase (KfoC; K4CP)	2.4.1.175	Escherichia coli K4		Q8L0V4
CAA54709.1	UDP-GlcA: β-glucuronosyltransferase (KfiC)	2.4.1.17	Escherichia coli K5		Q47330
AAD46731.1	GDP-L-Colitose: LPS/UndPP-GlcNAc-Gal-Glc α-L-1,3/1,6-colitosyltransferase (WbdL)	2.4.1.-	Escherichia coli O111 M92		Q9S520
AAT77180.1	β-1,3-galactosyltransferase WbuP	2.4.1.-	Escherichia coli O114		Q697D6
AAR90893.1	UDP-Gal: O-polysaccharide N-acetylgalactosaminyl β-1,3-galactosyltransferase (WbiP;Orf12)	2.4.1.-	Escherichia coli O127:K63(B8)		Q5J7C7
ACI39394.1	β-1,3-glucosyltransferase (WbdN; ECH74115_2974)	2.4.1.305	Escherichia coli O157:H7 str. EC4115		B5YU97
AAG57100.1	UDP-Glc : GalNAc-PP-Und β-1,3-glucosylttransferase (WbdN; EDL933_3112)	2.4.1.-	Escherichia coli O157:H7 str. EDL933		A0A9Q6ZBX0
AAG57098.1	GDP-β-L-Fuc : D-Glc-β-1,3-D-GalNAc-PP-Ph α-1,4-L-fucosyltransferase (WbdO)	2.4.1.-	Escherichia coli O157:H7 str. EDL933		A0A9Q6Z7X0
BAG11838.1	UDP-Gal: β-1,3-galactosyltransferase (WbgO; EcWbgO)	2.4.1.-	Escherichia coli O55:H7 TB182A		B1B4J9
ABB29913.1	β-1,3-glucosyltransferase (WfaP)	2.4.1.305	Escherichia coli O56		Q077R2
AAC27537.1	UDP-Gal: α-GlcNAc-PP-lipid β-1,3-galactosyltransferase (WbbD;ORF275)	2.4.1.-	Escherichia coli O7:K1 VW187		Q03084
AAC74133.1	glucosyltransferase (MdoH;OpgH)	2.4.1.-	Escherichia coli str. K-12 substr. MG1655		P33137
AAC75314.1	UDP-L-Arap-4N-formyl : undecaprenyl-P α-L-4N-formylarabinosyltransferase (ArnC;YfbF;b2254)	2.4.2.-	Escherichia coli str. K-12 substr. MG1655		P77757
AAC76558.2	cellulose synthase (YhjO)	2.4.1.12	Escherichia coli str. K-12 substr. MG1655		P37653
ABK90273.1	UDP-Glc: undecaprenyl-P β-glucosyltransferase (FlmF1;GtrB;FTN_1403)	2.4.1.-	Francisella tularensis subsp. novicida U112		A0Q7Q8
ABK89440.1	UDP-GalNAc: undecaprenyl-P β-N-acetylgalactosaminyltransferase (FlmF2;FTN_0545)	2.4.1.-	Francisella tularensis subsp. novicida U112		A0Q5C5
AAL95439.1	UDP-Gal: (human N-glycan) N-acetylglucosaminyl β-1,4-galactosyltransferase (Fnu_GT;FN1243)	2.4.1.-	Fusobacterium nucleatum subsp. nucleatum ATCC 25586		Q8R632
AAF72876.1	UDP-Glc: LOS β-1,4-glucosyltransferase (LgtF)	2.4.1.-	Haemophilus ducreyi 35000		Q9L875
AAN05638.1	β-1,3-N-acetylgalactosaminyltransferase (LgtA;HD0466)	2.4.1.-	[Haemophilus] ducreyi 35000HP		G1UB95
AAP96048.1	UDP-Glc: LOS β-1,4-glucosyltransferase (LgtF;HD1201)	2.4.1.-	[Haemophilus] ducreyi 35000HP		G1UB77
AAC23227.1	UDP-GalNAc: globotriose β-1,3-N-acetylgalactosaminyltransferase / UDP-Gal:globotetraose β-1,3-galactosyltransferase (LgtD;HI1578)	2.4.1.-	Haemophilus influenzae Rd KW20		Q57287
AAL78075.1	UDP-Glc: (LOS) D-glycero-L-manno-heptitose I β-1,4-glucosyltransferase (WaaE)	2.4.1.-	Klebsiella aerogenes CECT684		Q8RSX1
QED89913.1	TDP-L-Rha: GlcNAc-PP-Und α-1,3-L-rhamnosyltransferase (Orf3O7)	2.4.1.-	Klebsiella pneumoniae 264-1 (serovar O7)		A0A5B9BMN3
AAX20106.1	UDP-GlcA: (LOS) L-glycero-D-manno-heptose III β-1,7-glucuronyltransferase (WabO;ORF10)	2.4.1.-	Klebsiella pneumoniae 52145		Q4QTM5
AAD37770.1	UDP-GlcA: (LOS) L-glycero-D-manno-heptose III β-1,7-glucuronyltransferase (WabO)	2.4.1.-	Klebsiella pneumoniae C3		Q9XC92
AAD37772.1	UDP-Glc: (LOS) L-glycero-D-mannoheptose I β-1,4-glucosyltransferase (WaaE)	2.4.1.-	Klebsiella pneumoniae C3		Q8RNK1
AAQ41476.1	cellulose synthase (BcsA)	2.4.1.12	Komagataeibacter sucrofermentans BPR2001		O82859
AAA21884.1	cellulose synthase (AcsA;BcsA)	2.4.1.12	Komagataeibacter xylinus 1306-3		P19449
AAP61563.1	cellulose synthase (CesA;BcsA;AcsAB;AcsA;AcsB;GxCesA)	2.4.1.12	Komagataeibacter xylinus ATCC 53582		P0CW87
AAA85264.1	cellulose synthase (AcsAII)	2.4.1.12	Komagataeibacter xylinus AY201		Q59167
CAB44443.1	β-1,6-glucosyltransferase (AceP)	2.4.1.-	Komagataeibacter xylinus CKE		Q9XBL5
ADV57361.1	UDP-GlcNAc: (glycocin F) S- and/or O-β-N-acetylglucosaminyltransferase (GccA)	2.4.1.-	Lactiplantibacillus plantarum KW30		E9K9Y6
CAC07467.1	β-1,3-galactosyltransferase (EpsJ;Eps6)	2.4.1.-	Lactobacillus helveticus NCC2745
NP_464215.1	bifunctional UDP-GlcNAc: flagellin β-O-N-acetylglucaminyltransferase / flagellin anti-repressor (GmaR;Lmo0688)	2.4.1.-	Listeria monocytogenes EGD-e		Q8Y949
NP_466073.1	teichoic acid/polyribitol-phosphate β-N-acetylglucosyltransferase (Lmo2550)	2.4.1.-	Listeria monocytogenes EGD-e		Q7AP48
CAA37131.1	UDP-GlcNAc: [chitooligosaccharide] β-1,4-N-acetylglucosaminyltransferase (NodC)	2.4.1.-	Mesorhizobium loti		P17862
AAD20376.1	rhamnose α-1,3-fucosyltransferase (GtfD)	2.4.1.-	Mycobacterium avium TMC 724		O88109
AAK47706.1	dTDP-Rha: α-GlcNAc-PP-C50 α-1,3-L-rhamnosyltransferase (MT3365)	2.4.1.289	Mycobacterium tuberculosis CDC1551		P9WMY2
AAF04375.1	dTDP-Rha: α-D-GlcNAc-PP-C50 α-1,3-L-rhamnosyltransferase (LJ00_09105)	2.4.1.289	Mycolicibacterium smegmatis MC2 155		I7F9K4
ABK69689.1	UDP-Galf: galactan anchor β-1,4-/β-1,5-galactofuranosyltransferase (GlfT1;MSMEG_6367)	2.4.1.287	Mycolicibacterium smegmatis MC2 155		A0R5Z2
AAC71559.1	UDP-Glc: diacylglycerol β-1,3-glucosyltransferase / UDP-Glc: β-glucosyl-3-diacylglycerol β-1,6-glucosyltransferase (MG_517;MG507;MG335.2)	2.4.1.157	Mycoplasmoides genitalium G37		Q9ZB73
AAB96007.1	UDP-Gal/Glc: β-Gal-1,2-diacylglycerol β-1,6-glycosyltransferase / processive glycosyltransferase (YibD;MPN483) (large specificity)	2.4.1.157	Mycoplasmoides pneumoniae M129		P75302
EIN15433.1	β-1,6-glucan synthase (MAGb_1260)	2.4.1.-	Mycoplasmopsis agalactiae 14628		I5D6X4
AAA92074.1	lsi2 (probable β-N-acetyl-glucosaminyltransferase)	2.4.1.-	Neisseria gonorrhoeae 1291		Q50951
AAA68012.1	N-acetyl-galactosaminyltransferase (LgtD)	2.4.1.-	Neisseria gonorrhoeae F62		Q50949
AAC44647.1	UDP-Glc: lipooligosaccharide β-1,4-glucosyltransferase (LgtF)	2.4.1.-	Neisseria meningitidis CDC8201085 NMB		P95373
AAC44084.1	β-N-acetylglucosaminyltransferase (LgtA)	2.4.1.-	Neisseria meningitidis MC58		Q51115
CAA60879.1	UDP-GlcNAc: [chitooligosaccharide] β-1,4-N-acetylglucosaminyltransferase (NodC)	2.4.1.-	Neorhizobium galegae		P50356
BAB76632.1	monoglucosyldiacylglycerol synthase (all4933;MGlcDG)	2.4.1.157	Nostoc sp. PCC 7120 = FACHB-418		Q8YMK0
BAC82543.1	cellulose synthase subunit AB (AcsAB)	2.4.1.12	Novacetimonas hansenii ATCC 23769		Q76KJ8
AAY87028.1	β-glucan synthase (Gtf)	2.4.1.-	Oenococcus oeni I4		A0PJ42
AAC38318.1	hyaluronan synthase (PmHAS;HAS)	2.4.1.-	Pasteurella multocida P-1059 ATCC 15742		Q7BLV3
AAC38318.1	hyaluronan synthase (PmHAS;HAS)	2.4.1.-	Pasteurella multocida P-1059 ATCC 15742		Q7BLV3
AAL84705.1	heparosan synthase A (HssA;PmHS1)	2.4.1.225	Pasteurella multocida P4058 (TYPE D)		Q8RP78
AAL84702.1	heparosan synthase A (HssA;PmHS1)	2.4.1.225	Pasteurella multocida P5695 (TYPE D)		Q8RP92
AAK02498.1	heparosan synthase (HssB;PglA;PmHS2;PM0414)	2.4.1.225	Pasteurella multocida subsp. multocida str. Pm70		Q9CNL4
CAO99134.1	polysaccharide synthase (Gtf)	2.4.1.-	Propionibacterium freudenreichii subsp. shermanii TL0034 / TL34		B4ERA8
AAL78071.1	UDP-Glc: (LOS) D-glycero-L-manno-heptose I β-1,4-glucosyltransferase (WaaE)	2.4.1.-	Proteus mirabilis CECT170		Q8RSX5
ADK56067.1	UDP-Glc: (LOS) D-glycero-L-manno-heptose I β-1,4-glucosyltransferase (WaaE)	2.4.1.-	Proteus mirabilis R110		E0YP68
EEG10437.1	UDP-Gal: β-1,3-galactosyltransferase (FuraDRAFT_0419)	2.4.1.-	Pseudogulbenkiania ferrooxidans 2002		B9YZ84
AAG08385.1	dTDP-L-Rha: LPS α-1,3-L-rhamnosyltransferase (WapR;PA5000)	2.4.1.-	Pseudomonas aeruginosa PAO1		Q9HUG5
AAG06929.1	GDP-ManA: alginate mannuronyltransferase (alginate synthase) (Alg8;PA3541)	2.4.1.33	Pseudomonas aeruginosa PAO1		Q52463
AAG04519.1	dTDP-L-Rha: L-Rhα-β-hydroxydecanoyl-β-hydroxydecanoate α-1,2-L-rhamnosyltransferase 2 (RhlC; PA1130)	2.4.1.-	Pseudomonas aeruginosa PAO1		Q9I4K5
AAG04094.1	dTDP-L-Rha: LPS α-1,6-L-rhamnosyltransferase (MigA;PA0705)	2.4.1.-	Pseudomonas aeruginosa PAO1		Q9I5M1
AAD45263.1	LPS glucosyltransferase (WbjA)	2.4.1.-	Pseudomonas aeruginosa SEROTYPE 011 / PA103		Q8KNB2
AAA98211.1	UDP-GlcNAc: [chitooligosaccharide] β-1,4-N-acetylglucosaminyltransferase (NodC)	2.4.1.-	Rhizobium leguminosarum bv. phaseoli		P24151
CAA25814.1	UDP-GlcNAc: [chitooligosaccharide] β-1,4-N-acetylglucosaminyltransferase (NodC)	2.4.1.-	Rhizobium leguminosarum bv. viciae		P04340
AAB16897.1	N-acetylglucosaminyltransferase (NodC)	2.4.1.-	Rhizobium sp. N33		P72334
CED93608.1	b-(1,3/4)-glucansynthase (CRIB_856)	2.4.1.-	Romboutsia ilealis CRIB		A0A1V1I049
AAC98401.1	UDP-ManNAc: GlcNAc-PP-Und β-N-acetylmannosaminyltransferase (WbbE;RfbA) (priming)	2.4.1.-	Salmonella enterica subsp. enterica serovar Borreze		Q52256
AAC98402.1	alternating β-1,3/4-N-acetylmannan synthase (WbbF)	2.4.1.-	Salmonella enterica subsp. enterica serovar Borreze		Q52257
CAC44015.1	cellulose synthase (BcsA)	2.4.1.12	Salmonella typhimurium ATCC14028		Q93IN2
AAC44433.1	UDP-Glc: (LOS) D-glycero-L-manno-heptitose I β-1,4-glucosyltransferase (WaaE;KdtX)	2.4.1.-	Serratia marcescens N28b		Q54435
CAA50772.1	dTDP-rhamnose: L-Rha α-1,2-rhamnosyltransferase (RfbF)	2.4.1.-	Shigella flexneri 02A		P37782
AAB91695.1	N-acetylglucosaminyltransferase (NodC;Y4hG;NGR234_136)	2.4.1.-	Sinorhizobium fredii NGR234		P50357
AAA98362.1	N-acetylglucosaminyltransferase (NodC)	2.4.1.-	Sinorhizobium meliloti		D0EJK4
AAA16046.1	β-1,3-glucosyltransferase (ExoA;SMb20957)	2.4.1.-	Sinorhizobium meliloti 1021		P33691
AAA16045.1	β-1,4-glucosyltransferase (ExoM;SMb20958)	2.4.1.-	Sinorhizobium meliloti 1021		P33695
CAC49484.1	β-1,6-glucosyltransferase (ExoO;SMb20959)	2.4.1.-	Sinorhizobium meliloti 1021		P33697
CAA80359.1	β-1,6-glucosyltransferase (ExoU;SMb20948)	2.4.1.-	Sinorhizobium meliloti 1021		P33700
CAA80361.1	β-1,3-glucosyltransferase (ExoW;SMb21690)	2.4.1.-	Sinorhizobium meliloti 1021		P33702
AAC44061.1	[EPS] bDGlcAp-1,4-bDGlcp-PPI β-1,4'-glucosyltransferase (SpsL)	2.4.1.-	Sphingomonas sp. S88		P74820
AAC44058.1	L-rhamnosyltransferase (SpsQ)	2.4.1.-	Sphingomonas sp. S88		P74817
AAD52055.1	poly-β-1,6-N-acetylglucosamine synthase (IcaA)	2.4.1.-	Staphylococcus aureus ATCC 35556		Q9RQP9
BAB56420.1	UDP-GlcNAc: [wall teichoic acid] polyribitol phosphate β-1,4-N-acetylglucosaminyltransferase (TarS; SAV0258)	2.4.1.-	Staphylococcus aureus subsp. aureus Mu50		A0A0H3JPC6
BAB43088.1	UDP-GlcNAc: [wall teichoic acid] polyribitol phosphate β-1,3-N-acetylglucosaminyltransferase (TarP; SA1808)	2.4.1.-	Staphylococcus aureus subsp. aureus N315		A0A0H3JNB0
BAF68735.1	staphyloxanthin β-glucosyltransferase (CrtQ; NWMN_2463)	2.4.1.-	Staphylococcus aureus subsp. aureus str. Newman		Q53590
AAW53175.1	β-1,6-N-acetylglucosaminyltransferase (IcaA;SE2293)	2.4.1.-	Staphylococcus epidermidis RP62A		Q5HKQ0
QCS37654.1	UDP-forming cellulose synthase catalytic subunit (BcsA)	2.4.1.12	Starkeya sp. N1B		A0A4V1FW48
BAA33749.1	N-acetylglucosaminyltransferase (CpsIaI;CpsH)	2.4.1.-	Streptococcus agalactiae TYPE IA		O87182
BAA82284.1	β-1,4-galactosyltransferase (CpsIaJ;CpsI)	2.4.1.-	Streptococcus agalactiae TYPE IA		O87183
BAB21602.1	β-1,3-galactosyltransferase (CpsIbJ)	2.4.1.-	Streptococcus agalactiae TYPE IB		Q9AQI9
BAB21601.1	β-1,3-N-acetylglucosaminyltransferase (CpsIbI)	2.4.1.-	Streptococcus agalactiae TYPE IB		Q9AQJ0
AAB87874.1	hyaluronan synthase (HasA;Se-HAS)	2.4.1.212	Streptococcus dysgalactiae subsp. equisimilis D181		O50201
AAO20097.1	hyaluronan synthase (HasA)	2.4.1.212	Streptococcus equi subsp. zooepidemicus ATCC 35246		Q84GC8
BAC11844.1	β-glucosyltransferase (RgpI)	2.4.1.-	Streptococcus mutans XC		Q8KZ90
ACF35268.1	bimodular dual β-glycosyltransferase, N-term GT101 transfers β-Glc; C-term GT2 transfers β-GlcNAc (â€‹dGT1;Spaf_1933)	2.4.1.-	Streptococcus parasanguinis FW213		B5A7M0
CAA59781.1	β-1,3-N-acetylglucosaminyltransferase (Cps14I)	2.4.1.-	Streptococcus pneumoniae 14		O07339
CAA59782.1	β-1,4-galactosyltransferase (Cps14J)	2.4.1.-	Streptococcus pneumoniae 14		O07340
CAI34031.1	α-1,3-rhamnosyltransferase (SPC28A_0012; WcxN)	2.4.1.-	Streptococcus pneumoniae 1982/45		Q4K000
CAI34056.2	α-1,3-rhamnosyltransferase (SPC28F_0012; WcxN)	2.4.1.-	Streptococcus pneumoniae 34372		Q4K000
CAB51329.1	UDP-Glc: CPS β-1,2/3-glucosyltransferase / processive polysaccharide synthase (Tts)	2.4.1.-	Streptococcus pneumoniae 37		Q9X9S1
AAK75839.1	UDP-Glc: β-glucosyltransferase (GlyG;SP1764)	2.4.1.-	Streptococcus pneumoniae TIGR4		A0A0H2UR96
AAC43312.1	processive [UDP-GluA/UDP-Glc β-1,4-GlcUA/β-1,3-Glc] polysaccharide synthase Cps3S	2.4.1.-	Streptococcus pneumoniae TYPE 3 WU2		Q54611
AAA17981.1	hyaluronan synthase 1 (HasA)	2.4.1.212	Streptococcus pyogenes S43		Q5X9A9
ABA41511.1	UDP-Glc: validoxylamine A 4'-O-β-glucosyltransferase (ValG;SHJG_0282)	2.4.1.-	Streptomyces hygroscopicus subsp. jinggangensis 5008		H2K893
ABW87806.1	dTDP-spectinose: actinamine β-1,5-spectinosyltransferase (SpcG)	2.4.1.-	Streptomyces spectabilis ATCC 27741		A8WEZ8
BAA10834.1	UDP-Glc: undecaprenyl-P β-glucosyltransferase (GtrB;GtrBSyn;sll0501)	2.4.1.-	Synechocystis sp. PCC 6803		Q55487
BAA18254.1	monoglucosyldiacylglycerol synthase (sll1377;MGlcDG)	2.4.1.157	Synechocystis sp. PCC 6803		P74165
KKY62509.1	GDP-L-Fuc: [O-glycan] galactoside α-1,6-L-fucosyltransferase (Tanf_01305)	2.4.1.-	Tannerella forsythia ATCC 43037
BAJ61012.1	cellulose synthase (Tvtll0007)	2.4.1.12	Thermostichus vulcanus RKN		E5RST0
CAA87699.1	UDP-Glc:Und-P-P-OC5-β-1,6-glucosyltransferase WbcK	2.4.1.-	Yersinia enterocolitica		Q56914
CAA87700.1	UDP-Glc:Und-P-P-OC4-β-1,3-glucosyltransferase (WbcL)	2.4.1.-	Yersinia enterocolitica		Q56915
AAL78078.1	UDP-Glc: (LOS) D-glycero-L-manno-heptitose I β-1,4-glucosyltransferase (WaaE)	2.4.1.-	Yersinia enterocolitica R102		Q8RSW8
